# Supplementary material for: Glucose controls lipolysis through Golgi PtdIns4P-mediated regulation of ATGL
Source: Nat Cell Biol. 2024 Apr 1;26(4):552–66. doi: 10.1038/s41556-024-01386-y (PMC11021197; doi:10.1038/s41556-024-01386-y)
Supplement: Supplementary file 2 — It contains the sequences of siRNAs and primers used in this work. [file 41556_2024_1386_MOESM2_ESM.xlsx]

## Sheet: Table S1
Table S1: SiRNA sequences used in this study.
Gene symbol	Species	Sense siRNA sequence (with dTdT overhang)
Pi4kb	Mouse	#1 CCAAGUUACGGAAGCUAAU
		#2 GCCCAAUUAUGACAAUGAU
Sacm1l	Mouse	#1 GCAUCUGAAGCUGCAUAUU
		#2 GGUGGCAGGUAAUUAUCUU
Cul7	Mouse	#1 GGAAGAAGCCAUUGGAGAA
Fbxw8	Mouse	#1 GAUCCAUGCCUAUGAAUUU
PI4KB	Human	#1 GGGAUGACCUUCGGCAAGA
SACM1L	Human	#1 GCCUAUUAUCAUGGUUGUU
CUL7	Human	#1 GCACAAGAGCGAGAAGGAA
		#2 UGAGAUCCUAGCUGAACUG
FBXW8	Human	#1 GGGAUUAUCGGAUGAACCA
		#2 GGGAUUUAAGGACCGGAAA
HACE1	Human	#1 UAUAGCGCUGAUGUCAACA
STUB1	Human	#1 CGCTGGTGGCCGTGTATTA
SH3RF1	Human	#1 CAGAGGCCUUGGAAACCUG
KLHL20	Human	#1 GCCTGCTGTGAATTCTTAA
PJA2	Human	#1 GAGAUGAGUUUGAAGAGUU
CUL3	Human	#1 GAGAAGATGTACTAAATTC
CUL5	Human	#1 GACACGACGUCUUAUAUUA
ASB13	Human	#1 GGAGAAGAUUGCCAAGUUA
FBXL14	Human	#1 GCUACAACCUCACCGACAA
FBXW4	Human	#1 GGATGCAGCTAGAGGATGA
HERC1	Human	#1 CGGCAUGGAUGAACAAAUU
KBTBD8	Human	#1 GAGCAUGAACAGAAUGAAA
UBAC	Human	#1 AGAGAUGAGCUGACGGAAA
RNF121	Human	#1 CCUUCUCAUCUCUGGCCGA
HECW1	Human	#1 CAGCUGCAAUUCCGAUUUG
HECW2	Human	#1 GUGGGUACCUCCAGUUUAA
NEDD4	Human	#1 GGCGAUUUGUAAACCGAAU
NEDD4L	Human	#1 GAAUAUCGCUGGAGACUCU
SMURF1	Human	#1 GGGCUCUUCCAGUAUUCUA
SMURF2	Human	#1 GAUGAGAACACUCCAAUUA
ITCH	Human	#1 GCUGUUGUUUGCCAUAGAA
COP1	Human	#1 GCUGUGGUCUACCAAUCUA
CBLC	Human	#1 GGGAAAGUACUGUGGACAC
HECTD3	Human	#1 GCGGGAACTAGGGTTGAAT
ATGL	Human	#1 GCGAGAAGACGUGGAACAU
		#2 CCUGCCACUCUAUGAGCUU
		#3 GCACCUGUGCCUUAAUCUU

## Sheet: Table S2
Table S2: Sequences of qPCR primers used in this study.
Gene symbol	Species	Primer set for qPCR
Emr1	Mouse	F: CAGCTGTAACCGGATGGCAAACTT
		R: TGAACAGCACGACACAGCAGGAA
Ccl2	Mouse	F: CATCCACGTGTTGGCTCA
		R: GATCATCTTGCTGGTGAATGAGT
Tnfα	Mouse	F: CAGGGGCCACCACGCTCTTC
		R: TACGACGTGGGCTACAGGCTTGTC
Il1b	Mouse	F: AGTTGACGGACCCCAAAAG
		R: AGCTGGATGCTCTCATCAGG
Tgfb1	Mouse	F: GCTGAACCAAGGAGACGGAA
		R: ATGTCATGGATGGTGCCCAG
Col1a1	Mouse	F: CATGTTCAGCTTTGTGGACCT
		R: GCAGCTGACTTCAGGGATGT
Col1a2	Mouse	F: GCAGGTTCACCTACTCTGTCCT
		R: CTTGCCCCATTCATTTGTCT
Timp1	Mouse	F: GATATGCCCACAAGTCCCAGAACC
		R: GCACACCCCACAGCCAGCACTAT
Acta2	Mouse	F: ACTGGGACGACATGGAAAAG
		R: GTTCAGTGGTGCCTCTGTCA
Atgl	Mouse	F: tgaccatctgccttccaga
		R: tgtaggtggcgcaagaca
36B4	Mouse	F: gccgtgatgcccagggaaga
		R: catctgcttggagcccacgtt
ATGL	Human	F: ctccaccaacatccacgag
		R: ccctgcttgcacatctctc
36B4	Human	F: ccaggcgtcctcgtggaagt
		R: tgctgcatctgcttggagccca
