# Supplementary material for: Glucose controls lipolysis through Golgi PtdIns4P-mediated regulation of ATGL
Source: Nat Cell Biol. 2024 Apr 1;26(4):552–66. doi: 10.1038/s41556-024-01386-y (PMC11021197; doi:10.1038/s41556-024-01386-y)
Supplement: Supplementary file 3 — Statistical source data. [file 41556_2024_1386_MOESM3_ESM.xlsx]

## Sheet: Figure 1
1a plasma FFA levels			1b Liver ATGL levels			1b iBAT ATGL levels			1b iWAT ATGL levels			1b gWAT ATGL levels
Fed	Fasted		Fed	Fasted		Fed	Fasted		Fed	Fasted		Fed	Fasted
0.0905	0.261		1.19105	1.80409		1.34198	3.3716		1.00281	1.19925		1.04763	1.80398
0.0952	0.7916		1.64882	2.40099		0.803379	2.73568		1	1.22646		1.08414	0.944697
0.1947	1.0332		1.00505	3.25287		1.08644	2.59411		1.05593	1.71037		1.10897	1.62865
0.1378	1.0521		1.02489	4.80952		0.875868	2.19355		1.03961	1.31241		0.711279	1.27994
0.1142	0.7158		0.652538	3.00959		1	1.79002		0.781476	2.35268		0.977475	1.0064
0.2279	0.8626		0.494679	3.08875		1.32783	1.63221		0.906072	1.80261		1	1.25653
											1c FFA levels in different time points
	Saline													2-DG
1h	0.3321	0.0857	0.1284	0.1094	0.2942	0.1568								0.6684	0.6968	0.6021	0.6163	0.8626	0.8437	0.8863	0.3605
6h	0.1805	0.171	0.1189	0.1142	0.1094	0.2279								0.6826	0.3605	0.7158	0.91	0.5405	0.4552	0.5879	0.5405
12h	0.19	0.1047	0.1378	0.0668	0.1284	0.1947	0.1284	0.1142	0.1947	0.0952				0.2279	0.2563	0.8768	0.8437	0.5595	0.2847	0.46	0.4315	0.4884	0.4079	0.4363	0.3226
											1d Liver ATGL levels in different time points
	Saline															2-DG
1h	0.64262	0.693219	1.18608	1.08566	1.07311	1.31932										1.42941	0.904086	1.32105	1.83363	1.56971	2.2744	2.27002	2.64838
6h	0.331563	0.470882	0.99717	0.616434	3.00632	0.577634										2.39487	2.73895	3.1593	3.0224	0.44308	2.77258	3.80683	5.59591
12h	1.07057	0.457254	0.763562	1.69872	0.789051	1.22084	1.07628	0.976427	0.518744	0.75476	1.48533	1.18846				8.93972	9.00372	8.77139	7.41373	4.56966	4.50008	3.49642	3.51275	2.48704	2.61301	7.69878	4.65541	18.7369	3.56277	3.6098
											1d iBAT ATGL levels in different time points
	Saline															2-DG
1h	0.951865	0.939813	0.839934	1.1009	1.05917	1.10832										0.876944	1.56281	1.33788	1.12262	1.0588	1.35922	1.34971	1.42366
6h	0.963636	0.943817	0.697725	0.873981	1.52943	0.991403										1.48414	1.76628	1.40205	2.29589	1.17394	1.88742	2.96496	3.72505
12h	1.04815	0.869815	1.03156	0.619312	1.25878	1.17238	1.04474	0.8561	0.815424	0.938592	0.886305	1.45884				1.62684	1.72806	2.06048	1.57651	2.16373	1.38723	1.4618	1.55577	1.12899	1.16979	1.99836	2.77683	2.24471	1.50825	1.34667
											1d iWAT ATGL levels in different time points
	Saline															2-DG
1h	0.761441	0.969531	1.03121	1.21988	1.01677	1.39565										1.92703	1.36086	1.10265	1.38245	1.29622	1.16644	0.868053	0.976418
6h	0.914549	1.06889	1.1819	1.09457	0.969375	0.770706										1.42836	1.14877	0.82917	1.35404	1.13834	1.28409	1.81061	1.91945
12h	1.16789	0.683768	0.839504	1.15826	1.03966	1.11092	1.00381	0.92116	0.744904	1.08864	1.32868	0.91281				0.711826	1.40034	2.3207	2.03059	1.69936	1.15291	0.846257	1.1907	0.800165	1.13725	0.798622	1.06474	0.962132	0.956872	1.09212
											1d gWAT ATGL levels in different time points
	Saline															2-DG
1h	1.33327	1.1345	0.86245	1.00335	0.814486	0.851946										1.01021	1.06506	1.03041	1.04808	1.16523	1.28612	1.21149	1.20009
6h	0.60126	0.555036	1.40483	1.22576	1.03825	1.17487										1.10827	1.70906	1.4637	1.61075	1.51265	1.60495	3.11177	2.41193
12h	1.29934	0.899648	0.971942	0.758533	1.12812	0.942422	1.14122	1.31378	0.782683	0.910896	0.883522	0.967897				3.01064	3.32213	1.94201	1.85744	1.66287	1.05875	0.749431	1.76065	1.144	1.61223	1.58123	1.04088	1.25301	1.07685	1.19855
1f plasma FFA levels					1g plasma FFA levels					1h ATGL levels			1h pHSL/HSL levels			1i ATGL levels			1i pHSL/HSL levels
Saline	Insulin	2-DG	2-DG+Insulin		Saline	Insulin	2-DG	2-DG+Insulin		Fasted	EHC		Fasted	EHC		Fasted	EHC		Fasted	EHC
0.261	0.161	0.7726	0.4221		0.1426	0.1236	0.441	0.4315		1.41868	0.528484		1.82696	0.16416		0.775412	0.609028		1.32056	0.812477
0.2705	0.1094	0.8626	0.351		0.1378	0.1047	0.6874	0.6068		0.958507	0.192706		1.13324	0.96079		0.773186	0.536382		1.40385	0.6225
0.261	0.0952	0.64	0.3131		0.1663	0.1331	0.5026	0.8389		0.811227	0.653989		1.06045	0.722859		1.11711	0.421126		1.12324	0.949984
0.3226	0.1663	0.4221	0.3747		0.1568	0.0952	0.5358	0.4268		0.62536	0.306284		1.2167	0.346675		0.31465	0.320968		1.41786	1.33916
0.2326	0.1047	0.4694	0.3605		0.1663	0.1236	0.799	0.6258		0.804977	0.195732		0.98215	0.194329		0.607275	0.325035		0.932403	0.664098
0.2373	0.1331	0.441	0.5026		0.272913	0.1094	0.2373	0.2231		0.704733	0.210899		0.944928	0.505656		1.20385	0.453959		0.501408	0.513337
0.2326	0.1284	0.6021	0.4884		0.165387	0.109063	0.395801	0.4505		2.03182	3.37668		0.770663	2.11193		2.11254	0.943765		0.878471	0.831392
0.2942	0.1426	0.8342	0.4079		0.2089	0.1284	0.6968	0.5926		0.644694	0.577737		0.648973	0.315612		1.09598	0.239581		0.422217	1.09664
										2.44794	0.599299		0.887227	0.33691
										0.490454	0.455485		0.915893	0.582482
										0.226578	0.212531		1.16317	0.431588
										0.117075	0.181336		1.59268	0.89649
										0.54904	0.449318		0.167381	0.126938
										0.447349	0.894118		1.32714	0.388272
										1.44869	0.412574		1.65766	0.235949
										2.27287	1.05462		0.288842	0.107047
