# Supplementary material for: Glucose controls lipolysis through Golgi PtdIns4P-mediated regulation of ATGL
Source: Nat Cell Biol. 2024 Apr 1;26(4):552–66. doi: 10.1038/s41556-024-01386-y (PMC11021197; doi:10.1038/s41556-024-01386-y)
Supplement: Supplementary file 5 — Statistical source data. [file 41556_2024_1386_MOESM5_ESM.xlsx]

## Sheet: Figure 2
2a ATGL levels					2b ATGL levels													2c ATGL levels					2d NEFA levels					2e ATGL levels					2f NEFA levels			2g ATGL levels			2h ATGL levels			2i ATGL IF
4.5	2	1	0		0	1	2	3	4	5	6	8	10	11	12	24		4.5	2	1	0		4.5	2	1	0		0	10	50	100		Ctr	2-DG		4.5	0		Ctr	2-DG
1.05333	1.38927	1.08439	1.55155		1.00198	1.29033	1.39939	1.58507	1.79118	1.78737	1.68239	1.9086	1.86159	1.58783	1.74044	1.55901		0.961764	1.14157	1.39107	1.73423		4.37289	3.74306	5.03008	6.10813		1.06931	1.35475	1.47875	1.46296		5.65374	21.1048		1.09316	1.4866		1.11679	1.48596		4.5 g/L	0 g/L
0.946133	1.08681	0.97711	1.39785		1.00439	1.37561	1.74559	2.18461	2.75447	2.17354	2.27714	2.95322	1.84994	1.43569	1.90047	1.43861		1.05084	1.03823	1.35378	1.67107		4.41783	3.80669	4.50108	5.96291		0.930688	1.31232	1.53951	1.61525		6.21407	19.1176		0.901435	1.26575		0.991551	1.33011		1.26319	2.17296
1.00054	0.934626	1.08131	1.45796		0.993637	1.17459	0.63748	1.44193	1.66961	2.69604	2.78301	1.74061	1.59754	1.55375	1.51279	1.42776		1.00732	1.08628	1.17407	1.25806		3.70436	3.62931	3.29761	4.91251		1	1.77374	2.01053	2.03082		8.0999	17.7783		0.964154	1.39395		1.04515	1.48141		1.81672	1.62557
0.868419	0.957323	0.899399	1.57133		0.856722													0.999444	0.99268	1.11452	1.21984		2.88011	2.88011	4.1895	5.06292		1	1.1071	1.24413	1.36268		8.02931	19.4588		1.04125	1.30067		0.846504	1.43321		0.857627	1.56918
1.13158	0.868631	1.17553	1.38609		1.07398													1.00325	0.950533	1.27429	1.46335		4.24341	4.39974	4.6978	5.74439							8.29792	21.4015								1.26408	1.73174
1.05977	1.09795	1.12406	1.48848		1.0693													0.99675	1.01126	1.30932	1.31766		4.46369	4.52953	4.6672	5.74439																0.88005	1.24406
					1.11316																																					1.0578	1.18435
					0.886838																																					0.78293	2.41182
					0.999999																																					0.945488	1.02179
																																										0.487673	0.978663
										2j ATGL levels																																0.603785	0.892408
					4.5 g/L						0 g/L																															0.918948	1.14454
				Golgi	1	1	1	1	1	1	1.52942	1.83179	1.62359	1.66543	1.0638	1.99597																										0.99525	1.92747
				Vesicle	1	1	1	1	1	1	1.46441	1.55225	1.33968	1.36509	1.02328	1.69242																										1.20425	1.14454
																																										0.6635	0.95544
																																										0.75639	1.18435
																																										1.06824	1.81136
																																										0.819423	2.399
																																										1.14844	1.44975
																																										0.887703	1.9341
																																										1.12381	1.52273
																																										1.2706	2.73694
																																										0.746438	1.96064
																																										1.5161	1.42984
																																										0.912313	1.72842
																																										0.613738	2.28244
																																										0.978663	1.44975
																																										1.7815	1.98718
																																										1.06492	1.46633
																																										1.07155	1.62226
																																										0.534118	2.3687
																																										0.991933	1.88766
																																										1.30378	1.54771
																																										0.962075	2.02483
																																										0.806153	2.28408
																																										0.444545	2.01382
																																										0.656865	1.63667
																																										0.83601	2.5299
																																										0.872503	1.93521
																																										1.31373	1.43452
																																										0.96871	1.32541
																																										1.03174	1.30367
																																										1.29383	2.01903
																																										1.48292	1.18103
