# Supplementary material for: Glucose controls lipolysis through Golgi PtdIns4P-mediated regulation of ATGL
Source: Nat Cell Biol. 2024 Apr 1;26(4):552–66. doi: 10.1038/s41556-024-01386-y (PMC11021197; doi:10.1038/s41556-024-01386-y)
Supplement: Supplementary file 7 — Statistical source data. [file 41556_2024_1386_MOESM7_ESM.xlsx]

## Sheet: Figure 3
3a PI4P levels			3b ATGL levels				3c ATGL levels					3d ATGL IF levels									3e ATGL IF levels								3f ATGL levels				3g ATGL levels					3h ATGL levels				3i NEFA levels				3j ATGL levels
4.5 g/L	0 g/L		Nc siRNA	PI4KB siRNA	SACM1L siRNA		DMSO	PIK93	BF738735	UCB9608		DMSO	UCB9608			DMSO						UCB9608							Nc siRNA	PI4KB siRNA	SACM1L siRNA		DMSO	PIK93	BF738735	UCB9608		Nc siRNA	Pi4kb siRNA #1	Pi4kb siRNA #2		Nc siRNA	Pi4kb siRNA #1	Pi4kb siRNA #2		Nc siRNA	Sacm1l siRNA #1	Sacm1l siRNA #2
1.33385	0.662186		0.909818	1.3472	0.606426		1.03085	1.46689	1.51139	1.49392		0.840155	2.22613		Golgi	1	1	1	1	1	1	1.64988	1.91816	1.81917	2.39714	1.40832	1.59867		0.91032	1.44815	0.777959		0.94893	2.4558	1.62115	1.29127		1.05717	2.17535	1.86585		8.45811	39.2417	38.4633		0.956982	0.901327	0.677851
1.04277	0.957083		0.8012	1.56449	0.590597		0.969148	1.40486	1.44703	1.21482		0.804864	1.47001		Vesicle	1	1	1	1	1	1	1.60241	1.43372	1.32852	1.22668	1.31256	1.63644		1.07939	1.51751	0.815059		0.930456	2.57422	1.51738	1.36167		1.17192	1.69515	1.66427		9.69292	40.1543	27.9778		1.06629	0.785078	0.803945
1.06097	0.44138		0.992253	1.84958	0.786719		0.995777	1.48023	1.64505	1.83417		0.798911	1.4702																1.01907	1.47325	0.866285		1.12062	2.268	1.64015	1.35903		0.899507	1.40739	1.83242		17.5959	23.4612	29.0317		0.847334	0.791449	0.74949
0.743158	0.667104		1.29673	1.47546	0.852523		1.00422	1.23979	1.50608	1.70923		0.961042	1.54477																0.991216	1.40559	0.770577		0.871974	1.77588	1.89026	1.22065		0.871404	1.50301	1.56287		10.008	23.6269	26.8541		1.12939	0.711189	0.809663
1.26603	0.68227		1.03478				1.06967	1.24262	1.28102	1.71194		0.884616	1.35094																1.09191				1.11958	1.96728	1.50158	1.27245		0.788601				12.9166	41.932	35.2124		1.31498
1.13862	0.953752		0.820557				0.984852	1.26449	1.31179	1.24057		0.976521	1.42599																1.20571				1.00844	1.85002	1.29847	1.47271		1.07275				8.84413	33.95	22.8277		0.919556
1.13309	1.09644		1.04892									0.494162	1.48181																0.965028									1.09816
1.22115	0.71527		1.09574									0.477612	1.01405																0.827706									1.04048
1.92834	0.422503											0.59879	1.00866
0.886343	0.429641											0.658365	1.35595
0.331069	0.626161											1.10984	1.27346
0.838045	0.986052											1.05026	1.03986
0.584997	1.64379											0.818915	1.57586
0.731753	1.92603											0.859016	1.73151
0.699754	0.6442											0.944944	1.14686
1.43971	0.424875											1.14329	1.90023
0.486765	0.515586											0.766114	1.60966
1.13358	0.982886											0.731167	1.35525
0.296531	0.451252											0.947366	1.51431
1.09364	1.39385											0.928678	1.90478
1.62528	0.743001											0.723975	1.58345
0.523062	1.11255											1.15147	1.88777
0.895725	1.24025											0.876023	1.93219
0.661536	0.694647											1.04689	1.67981
0.480366	0.86729											1.33251	2.63538
1.27867	0.506229											1.05516	1.4475
0.935163	0.853764											0.992603	1.34357
1.13517	0.661548											1.57956	1.69903
0.40297	0.369135											0.731213	1.19958
0.625012	0.781928											1.29835	1.33141
0.47495	0.382197											1.24976	1.18481
0.342861	1.64241											0.681252	1.5014
0.4015	0.841941											0.992752	1.84709
0.508775	1.32016											1.13643	1.01921
0.592909	0.735282											0.531948	1.08848
0.900166	0.326867											1.5643	1.13157
2.00863	0.964814											1.4682	1.26859
1.45413	1.08142											0.771264	1.25536
1.12233	0.29318											1.21371	1.56157
1.54315	0.372458											1.27175	1.52685
0.695384	0.570628											1.21713	1.61821
0.302108	0.967552											1.05714	1.366
0.894176	0.623799											0.922303	2.19324
0.574877	1.14294											0.951987	1.50153
1.65549	0.934526											1.13309	2.05953
0.863013	0.544836											1.01635	1.71952
1.04742	0.943103											1.2608	1.53868
0.549238	0.905496											1.19817	1.96857
1.66869	1.94999											1.37674	2.7441
0.648136	1.38821											1.5449	2.12571
1.20336	0.418835											1.01146	1.96985
0.953097	0.726708											1.09251	1.38668
1.33303	0.604021											1.0678	1.48209
0.916612	0.641773											1.03878	0.943801
1.63413	0.652494											0.777666	1.01073
0.887786	0.785671											0.65488	1.61418
0.821362	0.736765											1.13606	1.09315
0.856296	1.86802											1.09013	1.5517
0.780884	0.579922											1.13369	1.36756
1.28431	1.17714											1.06392	1.51695
0.501871	1.85928											0.814163	1.81441
0.915352	0.519249
0.632441	0.319541
0.987812	0.830003
0.699955	0.758828
1.13674	0.160077
1.06292	0.88648
1.44802	1.03847
1.0225	1.28374
1.93673	0.756664
1.05848	1.02245
0.863043	0.70317
0.864089	0.544121
1.51806	0.485255
1.03548	0.338401
0.756624	1.19445
1.26779	0.801551
0.829685	1.30794
1.17839	0.504482
1.34985	0.370818
0.895902	1.10067
0.718504	1.0913
1.28504	0.399209
1.44341	0.73495
0.637458	0.352443
0.801329	0.743641
0.742217	0.638511
0.577301	0.978157
0.931199	0.843168
1.36386	0.749932
0.643689	0.825511
1.23983	0.231963
1.17607	0.144969
1.08027	1.14207
0.742249	0.929926
0.661343	1.97579
1.10599	0.741798
0.909605	0.225447
0.73004	0.217913
0.462155	0.446874
1.59914	0.387079
0.801969	0.294026
0.701633	0.192243
0.698816	0.209967
1.14237	0.308519
0.916957	0.42701
1.00218	0.632254
0.98558	0.379921
1.53836	0.622835
0.889861	0.802865
0.756552	0.420929
1.23911	0.300629
1.71255	0.272335
0.717968	0.346049
0.747093	0.153105
0.802137	0.244141
0.69107	0.193687
0.889879	0.181681
0.527815	0.120909
0.638791	0.20159
1.36224	0.214405
1.06634	0.295612
0.485213	0.62594
0.934268	0.285622
0.795176	0.289269
0.745869	0.429158
1.58874	0.486837
2.37725	0.768721
1.69523	0.15528
1.03289	0.186096
0.347106	0.530432
1.1586	0.48825
1.11205	0.708605
0.436727	0.351709
1.15816	0.694578
1.23302	0.526028
0.382956	0.822814
1.20532	0.574743
1.97565	0.382828
1.64339	1.07542
1.99812	0.451541
1.21917	0.607583
1.4889	1.45016
1.15821	1.33659
0.988009	0.61234
0.566152	0.487548
0.676766	0.871462
0.9102	0.526682
1.45127	0.856969
1.72199	0.861072
[truncated: 11 more columns]
