# Supplementary material for: Glucose controls lipolysis through Golgi PtdIns4P-mediated regulation of ATGL
Source: Nat Cell Biol. 2024 Apr 1;26(4):552–66. doi: 10.1038/s41556-024-01386-y (PMC11021197; doi:10.1038/s41556-024-01386-y)
Supplement: Supplementary file 9 — Statistical source data. [file 41556_2024_1386_MOESM9_ESM.xlsx]

## Sheet: Figure 4
4a ATGL levels																												4b ATGL IF levels									4c ATGL IF levels
Nc siRNA	HACE1 siRNA	STUB1 siRNA	SH3RF1 siRNA	KLHL20 siRNA	PJA2 siRNA	CUL3 siRNA	CUL5 siRNA	CUL7 siRNA	ASB13 siRNA	FBXL14 siRNA	FBXW4 siRNA	FBXW8 siRNA	HERC1 siRNA	KBTBD8 siRNA	UBAC siRNA	RNF121 siRNA	HECW1 siRNA	HECW2 siRNA	NEDD4 siRNA	NEDD4L siRNA	SMURF1-siRNA	SMURF2-siRNA	ITCH siRNA	HECTD3 siRNA	CBLC siRNA	COP1 siRNA		Nc siRNA	CUL7&FBXW8 siRNA			Nc siRNA						CUL7&FBXW8 siRNA
1.07206	1.134	0.702898	0.925365	0.914021	0.747683	0.998644	1.17897	1.85284	0.906887	0.741428	0.875046	1.38873	0.797027	0.798043	0.756913	1.1409	1.30038	1.07918	1.26959	1.22991	1.01092	0.910372	1.11423	0.900869	1.33683	0.803954		1.2028	1.65309		Golgi	1	1	1	1	1	1	1.71453	1.75019	1.76231	1.59552	1.6465	1.88427
0.941479	1.11394	0.584866	0.973375	0.897992	1.1213	0.886521	0.814876	1.58244	0.834705	1.26144	0.915047	1.31003	0.782771	0.868516	1.06563	0.864284	0.814044	0.807906	0.797936	1.20941	0.967505	0.970121	0.993592	0.844143	1.01691	1.08526		0.756347	2.326		Vesicle	1	1	1	1	1	1	1.56209	1.65266	1.68824	1.7194	1.56431	1.43534
0.986463	0.68998	1.18301	0.817096	0.847298	0.837902	1.04619	1.00286	1.87127	1.29152	0.681981	1.25977	1.44905	0.748971	1.09209	1.31022	0.919196	0.956141	1.15428	0.826133	1.47546	0.912572	0.824459	1.05183	1.22731	0.855583	0.911117		1.04961	2.57753
0.830182																												1.81746	3.02827
1.06123																												1.47085	1.4865
1.10859																												1.396	2.18365
0.871856																												0.9465	2.04855
1.09394																												0.764925	2.10477
1.0342																												1.13895	2.3018
1.12295																												1.1186	2.69548
0.89255																												0.684747	1.88816
0.984495																												0.578777	2.31197
1.22329																												1.64729	1.45537
0.918929																												1.05635	1.99432
0.857784																												1.15352	1.84552
1.29893																												1.03868	2.63088
0.902656																												0.984399	3.39219
0.79842																												0.728665	2.95166
																												0.641052	1.87447
4d ATGL levels				4f ATGL levels				4g NEFA levels				4j ATGL levels																1.34117	1.96373
Nc siRNA	CUL7 siRNA	FBXW8 siRNA		Nc siRNA	Cul7 siRNA	Fbxw8 siRNA		Nc siRNA	Cul7 siRNA	Fbxw8 siRNA		Nc siRNA-4.5g/L Glc	Nc siRNA-0g/L Glc	CUL7&FBXW8 siRNA-4.5g/L Glc	CUL7&FBXW8 siRNA-0g/L Glc													0.627407	1.78525
1.01252	2.13773	1.34084		1.06499	1.42439	1.2665		9.39262	18.4874	20.0319		1.19608	1.36534	1.43856	1.73501													1.1458	2.14714
1.01081	1.38873	1.32758		0.987839	1.58677	1.30786		14.2036	14.3818	15.9949		0.80392	1.38003	1.77955	1.99624													1.76668	1.7191
0.976668	1.58244	1.26267		0.947172	1.56451	1.23824		14.447	13.283	18.477		1.11553	1.23084	1.82749	1.45889													0.612341	1.36176
0.986942	2.29858	1.40072		1.03123	1.61393	1.2135		11.0477	17.0767	17.6495		0.971045	1.23856	1.43503	1.84357													0.469994	1.47119
0.980414				0.968773				8.59198	28.3813	32.1951		0.913425	1.34566	1.61226	1.74999													1.04295	1.23337
1.03264				0.997512				13.0444	28.9979	17.8827																		0.62038	1.51248
1.04495				0.962222																								1.22483	1.49921
0.955053				1.06499																								0.477098	1.70637
																												0.41709	2.21938
																												1.02775	1.16072
																												0.898523	0.929466
																												0.966669	1.96315
																												1.56458	0.954827
																												1.1041	1.45301
																												0.831878	1.49332
																												0.865384	1.40791
																												1.31748	0.843256
																												0.721576	0.80318
																												1.28771	1.62577
																												1.00841	1.80084
																												0.658521	1.6328
																												0.96282	2.02148
																												0.923308	1.25346
																												0.521257	1.11429
																												0.834192	1.09551
																												1.01651	1.19368
																												1.35849	1.84434
																												1.34173	1.05663
																												0.749262	1.63036
																												1.06665	1.41438
																												0.71943	1.48151
																												1.28108	1.23676
																												0.607195	1.49571
																												1.61298	0.690757
																												0.415586	1.6041
																												1.40415	1.20518
																												0.842574	0.987484
																												1.30211	1.78326
																												0.718386	1.82785
																												1.14846	0.978428
