# Supplementary material for: Glucose controls lipolysis through Golgi PtdIns4P-mediated regulation of ATGL
Source: Nat Cell Biol. 2024 Apr 1;26(4):552–66. doi: 10.1038/s41556-024-01386-y (PMC11021197; doi:10.1038/s41556-024-01386-y)
Supplement: Supplementary file 11 — Statistical source data. [file 41556_2024_1386_MOESM11_ESM.xlsx]

## Sheet: Figure 5
						5b FBXW8 and CUL7 levels
	4.5 g/L						0 g/L
WCE-CUL7	1	1	1	1	1	1	0.846624	1.23416	1.19616	1.03661	1.1234	0.98907
Golgi-CUL7	1	1	1	1	1	1	0.958818	1.10206	1.24524	1.08141	1.0876	1.06814
WCE-FBXW8	1	1	1	1	1	1	0.764484	0.611148	0.759762	0.672833	0.528543	0.821217
Golgi-FBXW8	1	1	1	1	1	1	0.486167	0.638227	0.654354	0.599582	0.609318	0.594906
						5c FBXW8 and CUL7 levels
	DMSO						UCB9608
WCE-CUL7	1	1	1	1	1	1	0.900361	0.892073	1.07916	1.36585	1.13055	0.795578
Golgi-CUL7	1	1	1	1	1	1	0.926241	0.914014	1.34171	1.12371	0.926763	0.985949
WCE-FBXW8	1	1	1	1	1	1	0.580199	0.795813	0.646461	0.782641	0.728644	0.544888
Golgi-FBXW8	1	1	1	1	1	1	0.679342	0.460087	0.535776	0.688949	0.703692	0.654865
						5g FBXW8-FLAG levels
	4.5 g/L						0 g/L
WCE	1	1	1	1	1	1	0.247932	0.263719	0.379637	0.518273	0.235634	0.655315
Golgi	1	1	1	1	1	1	0.462384	0.184396	0.210328	0.471637	0.301845	0.528742
						5h FBXW8 mutant-FLAG levels
	4.5 g/L						0 g/L
WCE	1	1	1	1	1	1	0.86834	1.08917	0.796399	1.48781	0.944738	0.64765
Golgi	1	1	1	1	1	1	1.20989	0.644901	1.16545	1.23928	0.825029	1.08821
