# Supplementary material for: Glucose controls lipolysis through Golgi PtdIns4P-mediated regulation of ATGL
Source: Nat Cell Biol. 2024 Apr 1;26(4):552–66. doi: 10.1038/s41556-024-01386-y (PMC11021197; doi:10.1038/s41556-024-01386-y)
Supplement: Supplementary file 13 — Statistical source data. [file 41556_2024_1386_MOESM13_ESM.xlsx]

## Sheet: Figure 6
6a liver ATGL levels			6b liver ATGL levels				6c liver ATGL levels					6d Liver TG levels					6g Liver TG levels							6i plasma FFA levels			6j liver TG levels
WT	PI4KB KO		Ctr	Cul7 KO	Fbxw8 KO		WT-saline	WT-2-DG	KO-saline	KO-2-DG		WT-NCD	Pi4kb KO-NCD	WT-HFD	Pi4kb KO-HFD		WT-NCD	Cul7 KO-NCD	Fbxw8 KO-NCD	WT-HFD	Cul7 KO-HFD	Fbxw8 KO-HFD		DMSO	UCB9608		DMSO	UCB9608
0.824126	1.07478		1.0269	1.50941	1.23512		1.19044	1.4365	2.25351	2.07083		49.8208	15.9242	138.71	92.1147		34.2243	12.1045	10.3635	105.53	63.1336	36.8817		0.3842	0.4268		126.011	39.8874
0.83198	0.888083		1.07287	0.989382	1.19101		0.901211	1.43475	2.48529	2.84121		51.4593	19.7133	131.951	83.7174		36.7588	25.4173	52.2478	90.3738	36.7127	83.7174		0.3652	0.5689		123.246	52.6882
1.2747	1.2215		1.02402	1.53589	1.29287		1.23377	1.45349	2.87979	1.93707		49.7184	15.2074	144.854	90.3738		27.7727	12.6165	25.1101	128.981	54.1219	43.4716		0.4221	0.5121		128.571	79.4163
1.0692	1.08164		0.876215	1.54873	1.2471		0.915423	1.70654	1.83447	2.63746		35.2791	20.4301	128.981	45.0077		42.4168	15.09	31.715	73.4767	45.8269	67.6395		0.4031	0.4931		140.451	86.892
0.99556	1.83229		0.886881	1.11934	1.40194		0.94739	1.31808	2.24053	1.97758		44.086	17.3579	157.655	104.813		32.0737	24.9053	44.4649	69.7901	88.7404	38.2488		0.4505	0.5263		139.324	102.355
0.83216	1.18101		1.11312	1.67701	1.67996		0.811777	1.62864	1.737	2.62105		51.3569	28.4178				45.6938	34.4291	30.2304					0.531	0.621		123.963	113.006
1.40133	1.6736											44.7005	27.0865				43.7481	45.3866	40.0614					0.5973	0.4031		124.066	109.729
0.77095	1.85318											27.8034	25.5504				54.7056	50.7117	53.0671					0.3652	0.4979		145.981	133.18
												34.4598	29.9539				43.8505	22.9852	50.8141					0.3652	0.5121		95.8013	114.644
												68.254	31.7972				45.489	25.3149	25.6477					0.4221	0.55		138.505	99.0783
																	32.7138	12.4117	11.2852					0.3321	0.4742		142.908	72.7599
																								0.3984	0.5168		179.877	78.4946
																											171.173	138.607
																											132.156	122.939
																											148.029	146.288
