# Supplementary material for: Glucose controls lipolysis through Golgi PtdIns4P-mediated regulation of ATGL
Source: Nat Cell Biol. 2024 Apr 1;26(4):552–66. doi: 10.1038/s41556-024-01386-y (PMC11021197; doi:10.1038/s41556-024-01386-y)
Supplement: Supplementary file 15 — Statistical source data. [file 41556_2024_1386_MOESM15_ESM.xlsx]

## Sheet: Figure 7
											7b body weight
	DMSO										UCB9608
0	57.9	53	50.3	48.7	47.1	56.3	53.4	53.4	52.8	51.2	55.1	54.7	53.7	53.2	53	56.3	55.3	53.9	53.7	53.5
4	57	54.8	54	53.2	53	57.9	53.2	52.5	52	51.6	53.6	52.1	51.4	51.2	50.3	55.8	53.2	52.9	52.6	51.6
8	56.2	52.8	51.9	51.7	53.6	56.9	53	52.2	52	51.3	51.9	50.1	49.6	49.4	47.7	54.3	51.3	51.3	50.8	50.1
12	56.7	56.4	54.5	53.3	51.6	56.9	54.5	51.2	50.5	49.4	49	47.8	47.2	46.2	39.9	52.1	50.1	49.3	47.2	43.5
											7c EchoMRI analyses
	DMSO															UCB9608
Lean mass	27.46	28.17	30.9	28.37	29.28	29.4	28.99	27.55	28.4	28.42						28.48	27.05	27.07	28.78	27.43	24.25	28.84	28.57	28.29	29.91
Fat mass	19.53	25.95	27.71	22.02	21.93	27.53	24.45	26.33	23.68	24.59						18.1	21.01	22.25	21.33	13.8	18.05	17.95	21.54	22.28	23.53
Body weight	47	54.1	58.6	50.4	51.2	56.9	53.4	53.9	52.1	53						46.6	48.1	49.3	50.1	41.2	42.3	46.8	50.1	50.6	53.4
7d FFA levels			7e plasma TG levels			7f ALT assay			7f AST assay			7g liver/BW ratio			7h liver TG levels
DMSO	UCB9608		DMSO	UCB9608		DMSO	UCB9608		DMSO	UCB9608		DMSO	UCB9608		DMSO	UCB9608
0.6779	0.5263		0.984446	0.774016		144.172	115.031		254.174	242.963		0.045505	0.031718		184.178	27.2913
0.4694	0.9053		0.966148	0.691674		128.834	111.963		265.385	218.939		0.049914	0.032304		204.352	172.299
0.9195	0.9479		0.865508	0.764867		148.773	102.761		372.693	186.907		0.04142	0.033601		207.322	57.9109
0.7252	0.64		1.03934	0.73742		165.644	102.761		307.027	194.915		0.046838	0.032547		161.034	67.9467
0.5973	1.1847		1.24977	0.783166		157.976	107.362		359.88	167.688		0.052404	0.038547		182.232	59.447
0.8532	0.891		0.828911	0.883806		161.043	115.031		339.059	201.321		0.05	0.035		222.581	60.4711
0.6589	0.7584		1.19488	1.03019		157.976	127.301		287.808	276.597		0.0571	0.038603		279.724	52.893
0.6542	0.8389		1.12168	0.856359		164.11	134.969		294.214	188.508		0.042	0.039051		259.037	135.74
0.5168	1.0284		1.09424	1.13998		167.178	144.172		286.206	254.174		0.0486	0.036923		203.328	141.27
0.73	0.8816		1.15828	0.719122		135.478	157.976		347.067	208.558		0.0406	0.044961		217.768	183.052
										7j NAS score
	DMSO										UCB9608
Steatosis (0-3)	3	3	3	3	3	3	3	3	3	2	3	3	3	2	2	1	1	1	1	1
Ballooning Score (0-2)	1	1	1	1	1	1	0	1	0	0	0	1	0	0	0	0	0	0	0	0
Lobular Inflammation (0-3)	2	2	2	1	2	2	0	1	0	2	1	2	1	0	0	0	0	0	0	0			7o human Liver TG levels
NAFLD Activity Score (0-8)	6	6	6	5	6	6	3	5	3	4	4	6	4	2	2	1	1	1	1	1			Days	Liver
Fibrosis grade (0-1)	1	1	1	1	1	1	1	0	0	0	1	0	0	0	0	0	0	0	0	0			0	32.6265
																							0	35.1277
									7k inflammation marker														1	30.6586
	DMSO										UCB9608												2	27.1119
Emr1	0.555309	1.64593	0.534762	0.433141	1.83085	0.464511	1.91146	0.670754	0.426886	1.52638	0.501444	0.41426	0.440915	0.267659	0.431475	0.16676	0.456615	0.399944	0.21414	0.405983			2	30.9506
Ccl2	0.85237	1.27855	0.997272	0.805489	1.06631	0.809192	0.973458	0.991261	1.16038	1.06571	0.484998	0.55404	0.357143	0.523355	0.482441	0.631979	0.735556	0.5106	0.655446	0.496844			3	30.8061
Tnfα	0.738771	1.19607	0.63091	0.413712	2.02054	0.520616	1.29946	0.639838	1.39473	1.14536	0.459515	0.445479	0.513446	0.509752	0.704787	0.369638	0.449813	0.368076	0.377447	0.313932			4	23.7918
Il1b	0.250576	1.03388	0.594618	0.3696	2.75133	0.228133	1.45138	0.473149	0.39353	2.4538	0.23028	0.101734	0.152852	0.29568	0.255588	0.128667	0.163344	0.280832	0.262353	0.292467			5	24.5847
																							5	31.322
									7l fibrosis marker														6	26.6177
	DMSO										UCB9608												7	23.9181
Tgfb1	0.904977	0.79638	0.573756	0.753846	1.97104	0.797448	1.08214	0.727273	0.692185	1.70096	0.41991	0.510407	0.475113	0.843439	0.773756	0.514354	0.527911	0.437002	0.64992	0.767943			7	20.8277
Col1a1	0.704225	1.25493	1.47676	0.66831	0.895775	0.605327	1.82627	0.598668	0.754237	1.2155	0.522535	0.556338	0.657746	0.509155	0.142254	0.188862	0.624092	0.561138	0.590194	0.382567			8	24.499
Col1a2	0.761847	1.01021	0.890599	1.04144	1.2959	0.648929	1.30435	0.893576	0.883842	1.26931	0.316928	0.441109	0.570623	0.700137	0.814414	0.374432	0.567164	0.640493	0.646334	0.663206			8	26.7906
Timp1	0.906947	1.21349	0.737348	1.22982	0.912389	0.769704	1.56096	0.738147	1.04064	0.890548	0.412661	0.370034	0.413568	0.357337	0.41901	0.528017	0.413331	0.381773	0.290179	0.196275
Acta2	0.925069	0.907493	0.891767	1.12674	1.14894	0.798212	1.18694	0.906769	0.968231	1.13985	0.592969	0.558742	0.421832	0.459759	0.643848	0.771073	0.635377	0.394317	0.379151	0.625798
