# Supplementary material for: Glucose controls lipolysis through Golgi PtdIns4P-mediated regulation of ATGL
Source: Nat Cell Biol. 2024 Apr 1;26(4):552–66. doi: 10.1038/s41556-024-01386-y (PMC11021197; doi:10.1038/s41556-024-01386-y)
Supplement: Supplementary file 17 — Statistical source data. [file 41556_2024_1386_MOESM17_ESM.xlsx]

## Sheet: Extended Data Figure 1
													1b plasma glucose levels in different time points
	Saline															2-DG
1h	6.46446	6.5004	6.30471	6.52037	6.48043	5.7										6.20487	6.44848	6.02915	5.9972	6.2488	6.22883	6.00519	5.2
6h	6.70008	6.63618	6.79193	6.70407	6.81989	6.7										6.33267	6.67612	5.90935	6.748	6.83187	6.61621	6.76797	6.8
12h	6.76398	6.86382	6.49241	6.80391	6.79992	6.30471										6.6841	6.8119	6.77995	4.40775	5.66573	5.11462	5.9972
													1c liver glucose levels in different time points
	Saline															2-DG
1h	0.546235	0.466569	0.422722	0.402685	0.498209	0.464677										0.151082	0.12161	0.1296	0.152743	0.134206	0.132592	0.141286	0.180598
6h	0.509464	0.528868	0.560641	0.442002	0.493029	0.44928										0.246514	0.208452	0.202175	0.361196	0.232338	0.215945	0.216461	0.22464
													1d liver glucose-6-phosphate levels in different time points
	Saline															2-DG
1h	0.033128	0.03231	0.040419	0.036164	0.028027	0.027596										0.011513	0.012073	0.011418	0.011132	0.011853	0.01128	0.016564	0.016155
6h	0.025486	0.01878	0.027825	0.041632	0.034113	0.032237										0.012535	0.017043	0.01333	0.01826	0.023356	0.012613	0.02021	0.018082
													1e liver GA3P levels in different time points
	Saline															2-DG
1h	5.7866	5.90252	7.07948	5.66572	7.79664	5.243										3.02774	3.15359	3.23345	2.67131	3.19113	2.94203	4.0056	1.35299
6h	5.08918	5.34446	6.16754	4.63848	5.42561	5.84027										2.15199	2.92014	3.53974	2.6215	2.2025	4.30399	4.405	3.89525
													1f plasma insulin levels in different time points
	Saline															2-DG
1h	0.73746	1.34646	1.19906	1.2047	0.81054	0.859644										0.20966	0.38018	0.1447	0.37206	0.72934	0.47762	0.36394	0.3825
6h	1.71186	1.68378	1.1429	1.47638	1.18034	0.96234										1.4033	1.30338	0.70498	1.15158	1.69382	1.40206	1.07726	1.03905
12h	0.68062	1.89174	0.65626	1.13038	0.64814	1.60143										1.0529	1.43578	1.04918	1.29774	0.81866	0.6725	1.88779
											1h iBAT pHSL/HSL levels in different time points
	Saline															2-DG
1h	0.390586	0.262812	1.03446	1.92841	1.95453	0.429204										0.135354	0.177888	0.261779	0.085925	0.242409	0.131869	0.202174	0.213056
6h	1.17291	0.986231	1.17219	1.22415	0.337144	1.10737										0.362007	1.57907	0.236635	0.260126	0.793046	0.695799	0.241647	0.122667
12h	0.508563	0.423484	0.808507	1.92473	0.197016	2.1377	0.927757	0.887708	1.00084	1.10872	1.82858	0.246405				0.132799	0.227383	0.384889	0.153339	0.130208	1.01061	1.01118	1.08417	2.13061	1.58871	0.612581	1.05978	0.687371	1.08425	1.22418
											1h iWAT pHSL/HSL levels in different time points
	Saline															2-DG
1h	1.02949	1.10367	1.7529	1.0464	0.557074	0.510462										1.61603	2.49922	2.932	3.66748	3.40364	3.39542	2.96079	2.77897
6h	1.01361	1.17866	1.26094	0.859344	0.750415	0.937031										0.901836	0.505566	0.71431	0.717454	0.721075	0.685839	0.588128	1.04222
12h	0.802889	0.83383	1.18802	1.13333	0.699505	1.34242	1.13432	1.13587	0.625477	1.33165	1.19566	0.57702				1.40509	2.1168	2.33416	1.77236	1.25946	0.301223	0.338843	0.463459	0.583029	1.07807	0.96087	1.90321	1.08226	0.918402	0.897132
											1h gWAT pHSL/HSL levels in different time points
	Saline															2-DG
1h	0.709996	0.538472	1.11614	0.733386	1.28642	1.61559										2.71042	1.31174	4.10116	1.91362	2.71299	2.74271	2.94373	2.49677
6h	1.13051	0.579109	0.791377	1.26841	1.41309	0.817506										0.44492	0.38237	0.726051	0.653273	1.11916	1.5563	1.25013	1.00975
12h	0.408164	0.254577	0.924216	1.37061	2.70875	0.333688	1.31986	1.14755	1.27698	0.676008	0.785326	0.79427				0.307981	0.635376	0.70903	0.333349	0.482496	0.286636	0.267303	0.225053	0.665181	1.08295	1.4959	0.710973	0.484541	1.14516	1.39222
