# Supplementary material for: Glucose controls lipolysis through Golgi PtdIns4P-mediated regulation of ATGL
Source: Nat Cell Biol. 2024 Apr 1;26(4):552–66. doi: 10.1038/s41556-024-01386-y (PMC11021197; doi:10.1038/s41556-024-01386-y)
Supplement: Supplementary file 19 — Statistical source data. [file 41556_2024_1386_MOESM19_ESM.xlsx]

## Sheet: Extended Data Figure 2
2a gWAT ATGL levels					2a gWAT pHSL/HSL levels					2b Liver Atgl mRNA levels			2b iBAT Atgl mRNA levels			2b iWAT Atgl mRNA levels			2b gWAT Atgl mRNA levels
Saline	Insulin	2-DG	2-DG+Insulin		Saline	Insulin	2-DG	2-DG+Insulin		Fed	Fasted		Fed	Fasted		Fed	Fasted		Fed	Fasted
1.06687	1.00438	1.53572	1.51181		0.365704	0.100297	0.98517	0.319768		1	1.458		1	1.127		1	1.245		0.958	0.817
0.972845	1.19322	1.47733	1.57332		0.726331	0.115278	0.447668	0.312535		1.164	1.568		1.238	1.326		1.082	1.457		1	1.513
1.17782	0.735012	1.38813	1.56763		1.05244	0.102255	0.319251	0.41488		0.77	1.947		1.194	1.31		1.043	1.514		1.214	0.918
1.06282	1.13454	1.43579	1.51691		1.33235	0.178645	0.93448	0.935827		0.772	1.648		1.229	1.398		1.458	2.015		1.065	1.18
0.826339	1.03487	1.78359	1.73397		1.32685	0.194258	0.606975	0.899103		0.822	1.673		1.458	1.264		1.216	1.173		0.764	1.274
0.893313	1.09537	1.89914	1.44805		1.19632	0.370921	0.605869	0.68853		0.886	1.841		1.546	1.152		1.325	1.091		1.288	1.769
2c Liver Atgl mRNA levels			2c iBAT Atgl mRNA levels			2c iWAT Atgl mRNA levels			2c gWAT Atgl mRNA levels			2d Liver Atgl mRNA levels			2d iBAT Atgl mRNA levels			2d iWAT Atgl mRNA levels			2d gWAT Atgl mRNA levels
Saline	2-DG		Saline	2-DG		Saline	2-DG		Saline	2-DG		Saline	2-DG		Saline	2-DG		Saline	2-DG		Saline	2-DG
1	0.974		1	0.93		1	0.074		1	1.46		1	1.6		1	1.273		1	1.727		1	1.374
0.878	1.108		0.553	0.475		0.697	0.828		0.853	0.409		0.842	2.018		1.277	1.068		2.038	1.588		0.995	0.906
0.974	1.622		0.965	0.583		1.076	1.731		1.571	0.03		1.567	2.998		1.062	1.687		1.889	2.011		1.118	1.57
1.535	1.698		0.729	0.429		0.567	1.603		3.789	0.537		1.298	3.709		1.319	1.128		2.46	2.262		2.059	1.28
1.535	1.45		0.694	0.792		0.036	0.55		3.719	2.769		0.912	3.525		1.245	1.314		1.835	1.915		0.635	0.903
1.298	1.363		1.319	0.486		2.038	1.26		0.995	4.189		1.065	1.184		0.909	1.062		1.111	1.965		1.047	0.699
	1.416			0.269			1.316			4.608			3.744			0.894			0.905			0.992
	1.567			1.128			1.588			0.906			2.216			1.094			1.333			1.268
2f plasma FFA levels					2h plasma FFA levels
WT-Saline	WT-2-DG	AtglLKO-Saline	AtglLKO-2-DG		WT-Saline	WT-2-DG	AtglAKO-Saline	AtglAKO-2-DG
0.119304	0.390681	0.119304	0.600614		0.1615	0.2231	0.1331	0.1189
0.160266	0.344598	0.134665	0.272913		0.1473	0.3036	0.1615	0.1284
0.247312	0.293395	0.139785	0.293395		0.1521	0.7489	0.1284	0.2042
0.206349	0.395801	0.406042	0.129544		0.1378	0.3463	0.1189	0.1
0.180748	0.359959	0.109063	0.482847			0.4315	0.1189	0.1
0.119304	0.385561	0.114183	0.390681				0.1378
0.165387	0.303635	0.150026	0.447005
0.109063
