# Supplementary material for: Glucose controls lipolysis through Golgi PtdIns4P-mediated regulation of ATGL
Source: Nat Cell Biol. 2024 Apr 1;26(4):552–66. doi: 10.1038/s41556-024-01386-y (PMC11021197; doi:10.1038/s41556-024-01386-y)
Supplement: Supplementary file 21 — Statistical source data. [file 41556_2024_1386_MOESM21_ESM.xlsx]

## Sheet: Extended Data Figure 3
3a ATGL mRNA levels			3b ATGL mRNA levels			3c Atgl mRNA levels			3d Atgl mRNA levels			3e ATGL levels			3f ATGL levels			3g ATGL levels
2 g/L	0 g/L		Ctr	2-DG		4.5	0		Ctr	2-DG		4.5	0		Ctr	2-DG		10% FBS	0% FBS
1	0.942		1	0.82		1	1.151		1	0.841		1.13837	1.78134		1.16429	1.30322		1.07214	2.0433
0.866	1.165		0.933	0.933		0.881	1.035		1.078	0.947		0.880928	2.15129		0.991679	1.17445		0.927863	1.43073
0.872	0.688		1	1.062		1.117	1.078		1.028	0.941		0.684292	1.89652		0.929664	1.21563		0.905215	1.8594
1.1	1.061		1.049	0.814		0.892	0.899		1.104	1.066		1.08099	1.63449		0.914337	1.21973		1.09478	1.49582
												0.881064	2.2554		1	1.21163		1.14917	1.45654
												1.3344	2.00061					1.0346	1.6002
3h ATGL levels			3i ATGL levels															1.02714	1.59155
Ctr	a.a. deprivation		Ctr	BSA														0.922336	1.12465
0.573705	1.10061		1.08416	1.00201								3l ATGL levels						0.906708	1.30983
1.14362	0.913748		0.906302	0.758787					2 g/L				0 g/L					0.921675	1.32119
1.30753	1.23181		1.00954	1.09313				DMSO	0.95307	1.04693	0.996209	1.00379	1.75804	1.6528	1.42291	1.33763
1.05454	0.99271		1.53175	0.500813				DGAT1/2i	0.457746	0.433867	0.698896	0.82076	1.02994	0.937108	1.28387	1.19036
1.18049	0.787543		1.00142	0.973689
0.754635	1.23426		0.749424	1.47226								3m ATGL levels
0.985482	1.14726		0.717412	1.55894					Ctr				2-DG
								DMSO	0.97955	1.02045	1.04068	0.959324	1.891	1.76424	1.39204	1.42671
								DGAT1/2i	0.472682	0.494415	0.588529	0.65711	0.904783	0.97955	1.29855	1.14089
												3o ATGL levels
									2 g/L				0 g/L
								DMSO	0.99018	1.00982	1.06452	0.935478	1.51642	1.61411	1.73094	1.51482
								BFA	0.395437	0.406907	0.554795	0.394678	0.653097	0.368718	0.503261	0.404916
												3p ATGL levels
									Ctr				2-DG
								DMSO	1.05825	0.941744	0.957404	1.0426	1.49141	1.44774	1.7761	1.52242
								BFA	0.560255	0.670724	0.421768	0.317617	0.617569	0.505921	0.447927	0.309343
