# Supplementary material for: Glucose controls lipolysis through Golgi PtdIns4P-mediated regulation of ATGL
Source: Nat Cell Biol. 2024 Apr 1;26(4):552–66. doi: 10.1038/s41556-024-01386-y (PMC11021197; doi:10.1038/s41556-024-01386-y)
Supplement: Supplementary file 23 — Statistical source data. [file 41556_2024_1386_MOESM23_ESM.xlsx]

## Sheet: Extended Data Figure 4
4a Golgi/cyto P4M-GFP ratio			4c PI4P levels				4d ATGL levels					4e PI4P levels					4f PI4P levels				4g Golgi Area			4h ATGL mRNA levels					4i PI4P levels					4j Golgi Area				4k ATGL-FLAG levels
4.5 g/L	0 g/L		4.5 g/L	0 g/L		DMSO	Cpd C	Ctr	AICAR		DMSO	Cpd C	Ctr	AICAR		Nc siRNA	PI4KB siRNA	SACM1L siRNA		Nc siRNA	PI4KB siRNA	SACM1L siRNA		Nc siRNA	PI4KB siRNA	SACM1L siRNA		DMSO	PIK93	BF738735	UCB9608		DMSO	PIK93	BF738735	UCB9608		DMSO	PIK93	BF738735	UCB9608
0.704874	0.492745		51.823	2.69835		1.08621	0.923868	0.932524	0.99173		1.26451	1.1629	1.1357	1.90543		1.3017	0.64165	1.24495		2.10216	1.91996	6.69624		1	1.088	1.238		0.900128	0.528301	0.163436	0.357712		0.525709	1.12965	1.23844	1.38393		1.01477	1.88537	1.59526	1.6986
0.536526	0.406731		25.3557	4.55888		0.91379	0.914148	1.09777	0.978229		1.12876	0.846603	2.07866	0.581781		0.72893	0.370268	1.82659		1.36007	1.46782	2.42926		0.895	1.032	1.013		1.12113	0.745267	0.423367	0.160987		0.583169	1.24211	0.520809	1.0905		0.991584	1.56686	1.66317	1.70951
0.613873	1.0144		22.4836	2.18658		1.09039	0.956562	1.04517	1.05426		0.604363	1.33037	1.04443	0.707309		1.17117	0.492213	0.818785		1.3874	1.30441	6.75201		0.992	1.189	0.875		0.725909	0.334615	0.26451	0.246902		0.404666	1.41449	1.10398	0.828902		0.993641	2.04419	1.56502	1.54477
0.701861	1.19526		32.9903	12.4152		0.909612	0.914094	1.09434	1.115		0.80329	0.423174	0.58585	0.954952		0.753061	0.349483	1.62938		0.920921	0.684084	5.57748		0.906	1.165	0.859		1.1671	0.65015	0.183216	0.151022		0.748197	1.30692	0.927925	0.762868
0.741941	0.79581		24.4397	7.46827							0.565646	1.10497	1.37955	1.42068		1.05153	0.398621	1.35905		0.860718	1.46438	4.07565						1.24695	0.335932	0.216659	0.10113		0.782439	2.33142	0.766543	0.434008
0.84683	0.494812		28.7929	15.0467							1.72143	1.34457	0.79	1.87003		0.863902	1.03074	1.19657		0.617898	0.941254	1.54287						1.06467	0.26083	0.060324	0.155001		1.32769	1.35336	1.35826	1.0294
1.31848	1.2777		48.1648	22.2798							0.545731	0.335372	3.36157	1.11501		0.399577	0.431021	1.9241		0.555536	0.898885	1.66131						1.07354	0.450565	0.802832	0.265444		1.03917	2.09423	0.575819	0.432783
0.596873	0.563051		9.33547	17.7167							0.833558	1.31961	2.33565	1.31928		0.76077	1.12605	2.40818		2.74716	1.78255	3.52572						0.954168	0.265239	0.499881	0.632856		1.20055	1.42062	0.815456	0.607611
0.555434	0.795307		30.2132	27.5494							1.07252	0.882547	2.11587	1.13243		0.725442	0.449004	2.18147		1.25658	0.87291	5.45268						0.339564	0.483761	0.245356	0.220644		1.28858	0.574594	1.15286	0.805656
0.788839	0.68867										1.37588	1.0081	3.36208	1.04405		1.56988	0.4067	0.905311		0.706045	0.470722	1.49547						0.814632	0.768102	0.10105	0.429651		1.53554	0.344756	0.733526	1.60154
0.681457	0.560844										1.23056	0.479253	1.30844	1.86661		0.782924	0.376924	1.09166		1.04534	0.735806	1.43015						0.793661	0.317764	0.652897	0.163479		3.71657	1.28	0.41079	0.865566
0.762238	0.670559										0.67772	0.954451	0.465936	1.88714		0.687309	0.576583	2.53813		1.39766	0.888926	2.14774						1.30664	0.478557	0.362073	0.149378		2.24217	1.29345	1.77392	1.60154
0.723068	0.592255										1.17603	1.98506	0.658319	1.11211		1.28609	0.449831	2.55566		1.7214	0.663297	1.09684						1.44456	0.322049	0.397159	0.161733		0.492692	0.781214	0.682191	1.23599
0.828372	0.695402										1.05956	0.523448	1.07281	1.37338		1.4041	0.637836	1.8503		0.822741	0.471858	7.14026						0.595246	0.31867	0.312517	0.299004		1.4035	0.726204	1.28735	0.930375
1.33247	1.14717										1.25056	1.36224	0.64459	1.66482		0.786001	0.704202	3.1196		0.340925	0.480869	7.89625						0.996916	0.335449	0.237279	0.307703		0.566048	0.511038	0.520809	0.645499
0.645036	0.546086										2.60507	2.23576	1.23828	1.53588		0.707262	0.494899	2.56211		0.63293	0.924708	6.90078						1.40907	0.486994	0.440554	0.464394		0.629603	0.816652	0.793435	0.729851
0.749845	0.823694										0.606771	0.599316	1.51721	1.06751		0.812843	0.632777	0.538462		0.561102	1.15503	2.83471						1.04612	0.647941	0.6678	0.415315		0.490242	0.552601	1.17121	0.845995
1.02559	0.710996										0.482076	1.14963	1.00873	1.54252		0.761102	0.985623	2.69923		1.02149	0.765036	3.07662						0.50257	0.187944	0.456341	0.410669		0.959717	0.54038	0.66262	0.445004
0.814686	0.753658										0.362044	1.33061	0.746942	0.822699		0.473171	0.521202	1.22796		1.45461	0.642661	3.53973						0.617829	0.632366	0.35045	0.380499		1.33746	0.200495	0.59539	1.22622
0.589729	0.681462										0.574077	1.29899	1.60075	1.25952		1.04612	0.565484	1.30542		0.700554	0.987864	2.96602						1.30004	0.339546	0.142422	0.330968		0.541577	0.531805	0.613736	0.526934
1.98627	0.632437										0.552767	1.7738	1.57773	1.3021		1.04759	0.476365	1.25836		1.59293	0.786467	6.14551						0.745548	0.491155	0.347099	0.584738		0.920575	0.534255	1.15531	0.989059
0.852927	0.344747										1.7111	1.04559	0.59612	0.641676		1.18931	0.468015	2.59037		0.921527	0.738532	3.15988						0.476611	0.459688	0.732724	0.27715		0.947467	0.935246	0.916929	1.03917
0.729165	0.688206										0.438376	0.957234	1.60937	1.85575		1.42893	0.771838	2.66948		0.578255	1.41603	3.86164						0.868075	0.191398	0.297657	1.05101		1.28368	0.885137	0.880237	0.392444
0.918841	0.610435										0.196435	1.1712	0.816905	1.45208		0.989964	1.3927	4.62007		0.645387	0.507904	4.45811						0.686361	0.271721	0.226567	0.565363		2.04777	0.509813	0.834998	0.92425
0.705081	0.517315										1.44187	1.98664	1.37222	2.03326		0.984518	0.413492	2.0599		1.69743	0.576248	2.68469						0.69986	0.213796	0.42167	0.380425		0.879012	0.534255	0.971938	0.78976
1.64203	0.696952										0.95985	1.61768	1.49425	1.79157		1.57027	0.614541	2.09606		0.998428	0.633611	4.42146						0.85873	0.099405	0.421757	0.599283		0.905904	0.496367	1.34849	1.27513
0.719782	0.425064										0.258941	0.77411	1.65459	1.32459		0.951117	0.5928	2.93391		1.34109	0.564359	1.19615						2.23457	0.13856	0.267963	0.295821		0.949917	0.284847	1.0294	0.633278
0.763878	2.77453										0.80693	0.305051	0.994664	1.36414		0.758843	1.10581	2.2045		0.672914	0.789193	3.30592						1.33222	0.292965	0.210035	1.57536		0.674841	0.234737	2.78865	0.414437
0.826981	0.565565										0.549382	0.411029	2.62114	1.52485		1.522	1.26365	2.19729		3.04379	0.903277	4.21711						1.1692	0.37725	0.282131	0.393659		0.815456	0.723755	0.927925	1.11742
0.853577	0.450911										1.27144	0.930478	1.3626	0.091788		1.48458	0.591063	3.83359		0.887639	0.553189	3.73442						0.931415	0.62303	0.296776	0.163635		0.655299	0.78731	1.16386	0.663845
0.926884	0.673805										2.82079	1.09229	0.398728	0.889624		0.908298	0.87453	1.75564		1.62401	0.697715	3.81564						0.357198	0.371847	0.199791	0.251985		0.449904	1.0037	0.421787	0.786114
1.05187	0.536988										1.03885	1.85335	1.37902	0.794905		0.867565	0.833766	1.60513		0.990893	0.44452	3.40232						0.518145	0.299559	0.358933	0.333111		0.685866	0.732301	1.24334	0.754322
0.722755	0.934509										2.44835	1.50679	0.507265	0.977989		0.519309	0.467287	2.67077		0.989795	1.03875	5.66888						0.517107	0.245905	0.621653	0.516263		0.51346	0.612511	0.956042	0.442554
0.667443	0.849164										0.708939	0.902217	1.8177	0.584119		2.00411	0.913486	1.61887		1.3623	0.88283	1.85119						0.685322	0.139691	0.384063	0.967279		0.66997	0.859441	1.44873	1.08196
0.722396	0.572581										1.35188	2.34479	0.675839	0.886179		0.694302	0.806548	1.41025		1.2768	1.37063	0.708468						1.62089	1.301	0.181341	0.880775		0.790985	0.713983	5.00147	0.78976
0.938716	0.709502										0.831527	0.831681	1.24944	0.780602		0.713907	1.33068	3.35247		0.803922	0.537362	2.68329						1.09029	0.323985	0.401242	0.525368		0.629603	0.54038	0.923025	2.49522
2.2515	0.429038										2.10014	1.64999	1.10441	1.21608		0.200532	0.759302	2.39511		0.776509	0.424414	1.46162						0.708166	0.199809	0.146962	0.278672		0.53303	1.16261	0.283622	1.88639
0.927054	0.398371										1.48597	1.90789	1.86148	0.633075		0.34902	0.619878	1.9688		1.05988	0.37629	2.10329						1.14843	0.197125	0.0893	0.402218		0.475571	0.447454	0.517134	1.2849
0.671902	0.783649										0.904484	0.914149	1.90688	0.937132		0.318759	0.719217	4.13693		0.656481	1.32209	6.25001						1.31977	0.49248	1.60578	0.324175		1.47563	0.500013	0.775089	1.41449
1.43638	0.460089										0.629739	0.443412	0.467093	1.30215		0.668044	0.34383	3.14244		1.00097	0.495712	0.363492						0.933492	0.087612	0.287713	0.154472		0.992705	0.805656	0.514684	0.712758
1.18584	0.370837										0.446137	0.884793	0.71791	1.21869		1.3743	0.673248	0.47118		0.773859	1.14345	1.59671						0.720627	1.03626	0.366762	0.438818		0.891233	1.00738	0.716405	0.613736
0.738501	0.740296										0.587166	0.429347	1.25716	1.08149		0.756702	0.901899	2.96257		0.659434	1.02247	2.46674						1.45994	0.641408	0.345848	0.160872		0.564823	0.447454	1.19565	0.551376
0.60658	0.486562										1.61762	0.965199	1.94075	0.575069		0.601989	0.920457	1.25784		1.1539	0.689801	3.60819						0.971912	0.301736	0.324838	0.305342		1.53676	0.559923	0.788535	0.46335
1.15689	0.478679										0.453305	0.976192	1.11958	1.77107		1.38193	0.518796	1.41478		1.03103	0.977906	4.14032						0.664555	0.2673	0.789658	0.108029		0.33866	0.748197	0.701734	1.09173
1.33144	0.580421										0.30121	1.03714	0.664718	1.51121		1.41055	0.441775	2.91943		1.08199	1.32614	3.00979						0.408078	0.340713	0.440792	0.228454		0.65772	0.92915	0.508588	1.07951
0.96999	0.452301										0.769517	1.00117	1.01104	1.25317		1.67183	0.716128	2.33242		0.798849	1.62098	1.493						0.75697	0.48839	0.283371	0.190057		1.21522	0.46335	1.14187	0.767768
2.23481	0.773111										2.09205	1.55052	0.585747	0.824542		2.28426	0.469305	2.0029		1.36635	0.939702	2.07422						1.33222	0.498877	0.367006	0.224787		1.04162	0.639403	1.00738	1.13819
1.6698	0.515423										0.42886	0.889208	0.598268	0.623997		2.12674	0.501476	1.4269		0.967948	0.3722	2.7556						1.44437	0.530936	0.240095	0.571514		0.816652	1.28245	1.34481	0.496367
0.627826	0.868413										1.45922	0.4705	0.464456	0.663141		1.40959	0.763086	1.27968		0.889532	0.306923	2.46						1.15986	0.371894	0.194562	0.268671		1.00128	0.569722	0.424237	1.0025
0.732793	0.628226										0.384402	1.02002	0.924843	0.861949		1.2299	0.44333	1.72071		0.757009	0.868821	2.26711						0.64898	0.315972	0.598579	0.657187		0.685866	0.866791	0.400991	0.634503
0.720696	0.644132										0.564407	1.43589	0.562518	1.18796		0.968023	0.519899	1.53349		1.03497	0.906003	5.16424						0.608483	0.233811	0.97699	0.99774		0.606386	0.773864	1.67735	1.58439
1.34557	0.636436										1.01176	1.60455	0.35263	1.04855		0.61997	0.813553	2.54426		1.21524	1.37775	5.09784						0.870152	0.230709	0.226621	0.389174		0.948692	0.679741	0.301968	0.512263
2.21707	1.18995										0.555185	1.63837	1.60314	1.11466		0.795873	0.542034	1.45479		0.983813	0.918801	5.90574						1.81091	0.167734	0.099204	0.273664		0.614932	0.581944	0.737201	0.974388
0.618321	0.866563										1.48103	0.27279	0.753562	1.40344		0.675726	0.834464	0.710586		0.598474	0.926411	6.70738						0.897149	0.339867	0.790484	0.356963		0.809331	0.474346	1.01105	0.880237
0.809336	0.834011										1.14698	1.89998	0.983846	1.42035		0.836754	0.981734	1.17105		1.759	2.09455	5.25693						1.31769	0.66604	0.285176	0.557303		0.552601	0.481696	1.06119	1.53918
1.21714	1.83105										1.43284	0.880229	0.495914	0.804234		0.436529	0.960442	0.890698		0.967039	2.49813	5.24316						0.741394	0.838853	0.290794	0.433785		0.732301	0.59049	0.300743	0.559923
1.20397	0.487991										1.42026	0.519085	1.45941	0.835279		0.960963	0.697417	0.751395		1.06333	1.22103	3.21278						0.86496	0.357669	0.708731	0.456996		1.21645	1.14064	2.43654	0.649174
2.84194	0.50255										0.676594	0.349257	1.26636	1.31303		0.761163	0.876548	2.28218		0.783325	1.37074	2.47629						0.901303	0.442414	0.411306	0.429148		0.824002	0.402216	0.695637	0.616157
1.87485	0.407061										1.50805	0.261771	0.958178	0.831613		1.0098	0.627062	1.15427		0.578671	0.666818	1.3302						1.20243	0.533414	0.32742	0.381045		0.482921	1.379	1.71156	0.786114
1.16265	0.407276										1.27792	0.876111	0.76117	0.956668		0.900141	0.586729	0.922223		0.750004	0.746559	2.27838						1.27096	0.571567	0.227738	0.590384		0.705409	1.22007	0.476796	1.22499
2.19859	0.543251										0.978244	1.59109	1.06316	0.896399		1.49817	0.749288	4.21863		0.494084	0.306204	1.3515						0.599138	0.638299	0.432444	0.467093		0.687063	0.822777	0.515909	1.03672
1.24013	0.506103										1.09459	0.560594	0.991904	1.4775		0.611469	1.08554	2.00005		0.433842	1.44212	2.20197						0.727895	0.704979	0.215081	0.492728		1.11375	0.594165	0.905904	1.17853
0.905151	0.602602										0.566604	0.930403	0.60681	1.86222		0.83742	0.423516	1.58263		0.512372	0.290263	1.95648						2.44016	0.327009	0.413691	0.219701		0.931571	1.39732	2.22015	0.934021
2.03493	0.431059										0.78573	0.621072	0.938836	0.988913		0.422271	0.832224	1.49501		0.507374	0.363189	3.44574						0.777737	0.707633	0.462082	0.715122		1.37905	0.501238	1.69202	0.602711
0.818774	0.613682										0.301224	0.824289	1.15868	1.59452		0.364545	0.708185	1.92552		0.256148	0.394048	1.00956						0.828617	0.548385	0.384031	0.585777		0.611286	1.25186	2.29473	1.1162
1.34569	0.5996										0.760012	0.597639	0.382734	1.21931		1.41104	0.414409	1.14011		0.424111	1.04197	3.57349						1.13893	0.48671	0.201426	0.512217		1.24701	0.621057	0.970713	0.676066
1.54824	0.878831										0.451174	0.899671	0.727728	1.88362		0.609533	0.418151	1.10067		0.910054	2.83103	1.34899						1.04667	0.236216	0.504171	0.249604		1.40959	0.947467	1.25433	0.451129
0.872008	0.506662															0.953085	0.584452	1.99119		0.59908	1.28574	3.23032						0.994756	0.265012	0.291115	0.451567		1.1932	0.522034	0.628378	0.749422
0.463281	0.326999															1.07568	0.618966	3.88328		0.514984	1.15696	0.842961						0.666632	0.759151	0.108673	0.621626		0.617382	0.935246	0.558698	0.698087
1.26393	0.389721															0.845033	0.322884	2.34275		1.06842	0.892902	3.94177						1.29484	0.551351	0.131819	0.147888		0.661395	0.536705	0.38387	0.639403
0.996266	0.700004															0.860172	0.729032	2.58963		1.35775	0.836447	0.797868						1.16505	0.504981	0.434769	0.082548		1.05751	1.87417	0.753097	0.419337
0.949114	0.706609															0.753987	1.21494	0.800122		0.640057	1.06647	2.86456						1.6915	0.609833	0.350366	0.117542		1.21155	0.800785	2.6016	0.475571
0.998037	0.475046															1.09655	0.668655	1.65604		1.14732	3.97925	2.38984						0.925185	0.438952	0.202281	0.212225		0.607611	0.965813	2.2177	0.542802
1.13628	0.464768															0.951329	0.390918	1.8144		1.71975	1.73991	2.59277						1.07471	0.463233	0.27076	0.232091		0.409565	0.905904	0.809331	1.2091
0.603111	0.529825															0.982151	1.11562	1.19001		0.82793	1.65794	2.20197						1.57417	0.686348	0.41894	0.472892		0.628378	1.19198	0.920575	0.945046
0.866392	0.52364															0.924815	1.21253	1.61696		1.45296	0.452547	2.27336						0.851461	0.770714	1.01919	0.893228		0.495142	0.883912	0.564823	0.606386
0.952471	0.396853															0.924992	0.934985	1.11344		0.90685	1.13928	0.998291						0.888842	1.50023	0.537964	0.406906		1.2959	1.01473	1.14309	0.442554
0.755865	0.550734															0.958855	0.616826	1.68858		0.564902	0.526381	2.11931						0.524375	0.431154	1.42103	0.444175		0.632053	1.29835	0.624732	1.22377
1.24694	1.31559															1.77877	0.832206	0.812497		0.705172	0.538346	1.21999						0.791236	0.276626	0.27835	0.379105		0.508588	0.918125	0.348431	1.34966
1.37074	0.620555															0.387664	0.72747	2.18595		1.32643	0.428693	2.96227						0.900264	0.27144	0.720213	0.199694		0.927925	0.915704	1.45728	0.78731
1.10042	0.445849															0.895183	1.02487	1.51281		0.954423	0.617179	2.74556						1.21489	0.088255	0.341625	0.273452		0.350881	1.19688	0.711533	0.755547
1.24292	0.487791															0.845937	1.33923	1.4876		0.812899	0.527782	3.05996						0.580447	0.381106	0.287476	0.42445		1.72504	3.14562	2.3033	1.49392
1.53624	0.598454															0.990727	0.747535	1.2919		1.51682	0.431836	1.53687						1.11936	0.484115	0.409884	0.452534		1.1321	0.756772	0.325185	0.557473
1.40888	0.52169															0.747312	0.770099	3.48178		1.44543	0.430321	2.50635						1.30107	0.858309	2.05358	0.235846		0.837448	0.762868	0.295872	1.40344
0.730395	0.282935															1.59589	0.373327	1.8263		0.617496	2.6327	3.42569						1.38207	0.641871	0.49978	0.557257		1.17611	3.53684	0.32886	1.39732
0.732207	1.06595															0.395476	0.64242	2.23557		1.1561	1.14265	3.72631						0.664555	0.401254	0.552614	0.247047		1.21522	0.619832	0.445004	0.536705
1.09977	0.505852															0.44462	1.36598	1.02549		1.18742	1.07041	2.62657						1.11832	0.182042	0.31956	0.153524		1.09173	0.891233	0.927925	0.601486
0.784638	0.356417															0.387815	0.670192	2.07421		0.643793	0.553795	2.32849						0.428846	0.781434	0.333585	0.443966		0.572144	0.700509	0.66507	0.781214
1.15809	0.678003															0.64599	0.864524	1.1138		0.720203	0.641312	4.73085						0.446498	0.771012	0.388643	0.770003		2.72019	0.753097	0.584393	0.624732
1.15126	1.28454															1.11459	0.681168	1.21914		0.52731	0.399561	3.07122						1.2232	0.661527	0.908845	0.187536		1.20545	1.19688	0.276301	2.22995
0.672213	0.481457															0.731655	0.872732	2.51418		0.871768	0.75152	1.37529						0.878459	0.690552	0.488149	0.547938		4.44397	1.14554	0.992705	0.440133
0.474266	0.713257															1.08599	1.11168	1.4447		1.12604	0.597474	3.38185						0.848346	0.719906	0.695705	0.535787		0.997605	0.954817	0.59049	0.596615
0.908057	0.291689															1.4202	0.581797	1.59553		0.777817	0.493512	2.57397						1.04564	0.463963	0.323803	0.568004		0.381448	1.00128	1.38882	0.658945
0.505104	0.494362															1.58354	0.786607	1.05272		1.0083	0.368244	6.55205						1.07056	0.39224	0.381151	0.663702		2.43289	1.24579	2.1407	0.784889
0.945547	0.861938															0.392199	0.947016	2.22485		0.884289	0.253017	2.4199						0.62302	0.588442	0.208278	0.437986		0.700509	0.932796	1.3717	2.41942
1.22201	0.904567															0.99023	0.409686	1.32825		1.23	0.930637	1.21246						0.721665	0.429928	0.557737	0.30533		0.446229	0.79221	1.51964	0.66262
0.893893	0.316926															0.910144	0.921174	1.46758		0.399561	1.08845	0.596219						0.545143	0.236066	0.350742	0.194126		0.449904	1.22254	1.12107	0.795885
0.571638	0.759458															1.19723	1.17642	2.48874		1.46046	1.43165	1.16988						0.55968	0.64949	0.624966	0.1964		0.848445	0.677291	1.33259	1.16876
0.459261	0.519627															0.546093	0.26343	2.56048		1.64083	1.76858	3.01863						0.666632	0.215474	0.483879	0.474519		2.42554	1.73113	1.14187	1.63823
0.754385	0.635533															0.610728	0.818934	1.17901		1.15987	0.335672	2.46251						1.16505	0.538909	0.333328	0.146824		1.86685	0.632053	0.91935	0.925475
0.751119	0.665493															2.20161	0.664791	1.24916		0.492257	0.479736	3.19022						1.06744	1.21846	0.472994	0.295105
0.785831	0.425686															2.16797	0.287612	1.65596		0.349448	0.646303	0.979495						0.997871	0.551088	0.457466	0.61475
0.738634	0.933651															3.39476	0.244522	2.51546		0.779072	0.660079	3.38813						0.892996	0.456546	0.387236	0.894738
0.606914	0.315918																			0.665099	0.255527	2.46876						0.723742	0.282422	0.785523	0.300007
0.704461	0.521577																			3.40567	0.247997	0.517299						1.30938	1.25114	0.840049	1.30739
0.816609	0.512053																			0.665099	1.26383	3.78267						1.09859	0.321814	0.219255	0.256869
0.539839	0.824498																			1.66587	0.651323	1.93392						1.05187	0.240271	0.25989	0.180775
																				0.760305	1.19366	2.5126						0.834847	1.43685	0.502246	0.273878
																				2.4387	0.697671	1.35276						0.765277	0.787417	0.702363	0.312916
																				0.810389	0.789112	4.52167						0.391464	0.290817	0.644272	0.504467
																				0.68515	0.593709	5.0728						1.23981	0.211623	0.029232	0.179617
																				0.660079	0.642567	2.21951						2.19822	0.206272	0.042646	0.23349
																				0.572403	0.866748	1.58824						1.02694	1.1796	0.056727	0.242071
																				0.246742	0.979495	2.61154						1.03941	0.363689	0.046033	0.265359
																				1.82245	0.53735	6.70236						1.02279	0.77812	0.015374	0.479574
																				1.49554	0.815409	0.949433						0.701936	0.479772	0.047013	0.354193
																				1.01332	1.07844	4.36135						0.828617	0.426011	0.020053	0.269211
																				0.814154	0.544851	3.3255						0.984372	0.296333	0.05548	0.438177
																				1.08845	1.13605	1.77987						0.935569	0.3182	0.04924	0.30771
																				0.97824	0.852972	3.11883						0.850423	0.734557	0.057351	0.442176
																				0.817919	1.67214	1.70597						0.434038	0.821634	0.042467	0.374722
																				0.90936	1.27635	2.31845						1.0799	1.16768	0.032664	0.326937
																				0.360744	0.583698	4.02066						1.84726	0.526173	0.062209	0.885936
																				0.375774	0.979495	1.77485						0.395618	0.454983	0.022013	0.254581
																				0.792848	2.58399	2.28089						1.73407	0.302284	0.031773	0.721567
																				0.407062	0.920626	1.1085						0.944914	0.499731	0.065863	0.664509
																				1.47549	0.435898	3.7977						0.845231	0.297075	0.939977	0.470342
																				0.860502	1.03585	2.28214						1.18582	0.553212	0.442881	0.403691
																				0.946923	0.096432	2.54893						0.842116	0.313771	0.832536	0.450766
																				0.786602	0.196658	1.97525						0.879497	0.601312	0.311382	0.120403
																												0.545143	0.486554	0.483319	0.360693
																												0.946991	0.764899	0.335122	0.514991
																												0.788121	0.589566	0.257757	0.118145
																												0.888842	0.414788	0.320719	0.284248
																												1.63439	0.868705	0.608665	0.877677
																												1.16609	0.166534	0.423803	0.255357
