# Supplementary material for: Glucose controls lipolysis through Golgi PtdIns4P-mediated regulation of ATGL
Source: Nat Cell Biol. 2024 Apr 1;26(4):552–66. doi: 10.1038/s41556-024-01386-y (PMC11021197; doi:10.1038/s41556-024-01386-y)
Supplement: Supplementary file 25 — Statistical source data. [file 41556_2024_1386_MOESM25_ESM.xlsx]

## Sheet: Extended Data Figure 5
5a ATGL-FLAG levels					5b Atgl mRNA levels				5c Atgl mRNA levels				5e ATGL levels					5f ATGL levels
DMSO	PIK93	BF738735	UCB9608		Nc siRNA	Pi4kb siRNA #1	Pi4kb siRNA #2		Nc siRNA	Sacm1l siRNA #1	Sacm1l siRNA #2		EGFP 4.5 g/L	EGFP 0 g/L	SACM1LK2A EGFP 4.5 g/L	SACM1LK2A EGFP 0 g/L		DMSO-4.5 g/L	DMSO-0 g/L	UCB9608-4.5 g/L	UCB9608-0 g/L
0.986846	1.89691	1.72783	1.37805		1	1.048	0.997		1	0.871	0.741		1.0609	1.32314	1.73553	2.07005		1.14655	1.72383	2.14767	2.26958
1.0352	1.81484	1.65601	1.27154		0.929	1.099	1.233		1.112	0.946	0.852		0.939103	1.58794	1.47607	1.98274		0.853449	1.81781	2.41319	2.64484
0.977953	1.99481	1.55007	1.65506		1.23	0.978	1.075		0.812	0.832	0.902		1.00352	1.4122	1.59933	1.36659		1.16971	1.96401	1.93325	1.90353
					0.97	1.218	1.319		1.172	0.947	0.968		0.996479	1.63731	1.77725	1.99371		0.830286	1.90706	1.69457	1.78285
													1.04547	1.46439	1.81124	1.75643		0.974142	1.48297	1.68157	1.89239
													0.954528	1.30067	1.78512	1.93085		1.02586	1.18867	1.34657	1.85652
