# Supplementary material for: Glucose controls lipolysis through Golgi PtdIns4P-mediated regulation of ATGL
Source: Nat Cell Biol. 2024 Apr 1;26(4):552–66. doi: 10.1038/s41556-024-01386-y (PMC11021197; doi:10.1038/s41556-024-01386-y)
Supplement: Supplementary file 27 — Statistical source data. [file 41556_2024_1386_MOESM27_ESM.xlsx]

## Sheet: Extended Data Figure 6
6a ATGL levels					6b ATGL-HA levels			6b ATGLK0-HA levels			6c ATGL-HA levels			6c ATGLK0-HA levels
DMSO	MG132	Ctr	Chloroquine		4.5	0		4.5	0		Ctr	2-DG		Ctr	2-DG
1.02731	2.01097	1.17482	1.26759		1.06198	2.07721		1.02257	0.978936		1.04231	2.26135		0.951895	1.02978
1.06089	1.92244	1.33742	1.35847		0.955027	2.22692		1.00396	0.899727		0.984662	2.29941		0.985455	1.07548
0.911804	1.78532	1.31384	1.08994		0.982996	2.11883		0.973469	0.953265		0.973032	2.49274		1.06265	0.991289
						6j ATGL levels
Nc siRNA	VAPA siRNA	VAPB siRNA	ORP1 siRNA	ORP5 siRNA	ORP9 siRNA	ORP10 siRNA	ORP11 siRNA	FAPP1 siRNA	FAPP2 siRNA	OSBP1 siRNA	CRET siRNA	GOLPH3 siRNA	NEDD4L-1 siRNA	NEDD4L-2 siRNA
0.706189	0.966591	0.616351	1.38108	0.991692	0.755687	0.673673	0.677242	1.21113	1.34376	0.737233	0.887137	0.806944	0.896882	0.789444
1.1828	1.13581	0.839678	0.922859	0.742873	0.735108	0.752945	0.745943	1.09682	1.3099	0.910543	1.1319	0.75739	1.37878	0.673515
1.11101	0.929052	0.761224	1.06047	0.913949	1.01237	1.11213	1.14052	1.16033	1.12139	0.991555	1.28696	1.0733	0.82452	1.38246
0.940478	1.09896	1.06047	0.761224	0.757761	0.869472	0.942297	0.964158	0.753858	0.982972	0.967371	1.17998	0.925732	1.21863	0.91361
0.843399
1.21612
0.874551
1.12545
0.981174
1.01883
1.10055
0.806845
1.0926
1.50363
0.934684
0.561685
1.07468
0.896229
1.02909
0.991195
0.997446
1.01136
6l ATGL mRNA levels				6n ATGL mRNA levels				6o Atgl mRNA levels
Nc siRNA	CUL7 siRNA	FBXW8 siRNA		Nc siRNA	CUL7 siRNA	FBXW8 siRNA		Nc siRNA	Cul7 siRNA	Fbxw8 siRNA
1	1.128	0.996		1	1.011	0.913		1	0.79	0.853
1.353	1.147	1.372		1.085	0.82	1.523		0.849	0.855	0.848
1.081	1.43	1.431		1.68	0.927	1.395		0.832	0.87	0.852
1.431	1.653	1.087		1.562	1.241	1.17		0.865	0.723	0.823
