# Supplementary material for: Glucose controls lipolysis through Golgi PtdIns4P-mediated regulation of ATGL
Source: Nat Cell Biol. 2024 Apr 1;26(4):552–66. doi: 10.1038/s41556-024-01386-y (PMC11021197; doi:10.1038/s41556-024-01386-y)
Supplement: Supplementary file 29 — Statistical source data. [file 41556_2024_1386_MOESM29_ESM.xlsx]

## Sheet: Extended Data Figure 7
7b FBXW8 IF levels			7c FBXW8 IF levels
4.5 g/L	0 g/L		DMSO	UCB9608
1.66627	0.225452		1.28275	0.198737
0.892195	0.889151		1.15034	0.57635
0.872311	1.01435		0.890587	0.532746
0.602265	0.288508		1.186	0.185727
0.905441	1.26286		1.28239	0.306538
1.09631	0.706635		1.76186	0.325929
0.614225	0.764851		2.01333	0.430688
0.792451	0.885671		1.99375	0.48734
0.827094	0.934006		0.876751	0.688998
0.156439	0.914628		0.650366	0.2569
1.02529	0.149151		0.624664	0.507427
1.00218	1.22159		0.718884	0.405578
0.127435	1.33351		2.01708	0.664938
0.609062	1.20802		0.756204	0.485899
0.235532	1.35821		1.65493	0.455407
1.21736	1.04107		1.27063	0.580489
0.516662	1.59242		1.13544	0.52701
0.286522	0.792219		1.42158	0.279691
1.05625	0.458203		1.94019	0.271296
1.02025	0.646696		0.469175	0.939424
0.850445	0.33319		0.38496	0.988157
0.782446	0.45168		0.674972	1.23237
1.1154	0.680081		0.407497	1.30538
1.08156	0.192619		0.42664	1.48125
0.907607	0.27431		0.391056	0.964683
0.83751	0.451424		0.565865	0.670313
1.09683	0.401894		0.249515	0.8703
1.01466	0.390562		0.488412	0.727381
1.37025	0.807269		0.689222	1.60842
1.37369	0.513908		0.820205	1.55771
1.18	0.93208		2.08117	0.385106
2.08712	0.760792		1.30227	0.31352
0.30957	0.381332		1.29055	0.363918
1.26557	0.36695		1.04033	0.39119
1.83929	0.563748		0.545662	0.31208
1.03894	0.512377		0.474718	0.457708
0.965723	0.623356		0.59529	0.310547
1.54744	0.725185		0.629152	0.230209
1.28518	0.680773		1.0212	0.170315
1.08296	0.384848		1.05454	0.381221
1.35606	0.491286		0.656989	0.378859
1.38033	0.475096		0.662473	0.514671
1.20163	0.191291		0.46004	0.276771
1.74325	0.650166		0.94531	0.297702
1.28312	0.341021		0.910886	0.19374
1.24258	0.268475		1.30654	0.25989
1.32048	0.739067		0.847803	0.376703
1.39016	0.917775		0.672498	0.223824
0.983557	0.440661		1.84829	0.319266
0.902287	0.373274		1.53555	0.680954
0.709932	0.774153		1.591	0.352192
1.1914	0.930072		1.75294	0.227148
1.32245	0.189967		0.989163	0.479795
0.738054	0.27419		0.838054	0.220878
0.676806	0.201739		0.531384	0.397433
0.509757	0.155238		0.497466	0.521806
0.483978	0.340779		0.570431	0.430239
0.514012	0.324177		0.563971	0.253202
1.33346	0.172392		0.545893	0.540804
0.507668	0.276192		0.572702	0.154436
1.06859	0.544768		1.40931	0.256549
1.14074	0.554919		1.20937	0.392707
1.10672	0.276888		1.19858	0.289292
			1.65323	0.685466
