# Supplementary material for: Glucose controls lipolysis through Golgi PtdIns4P-mediated regulation of ATGL
Source: Nat Cell Biol. 2024 Apr 1;26(4):552–66. doi: 10.1038/s41556-024-01386-y (PMC11021197; doi:10.1038/s41556-024-01386-y)
Supplement: Supplementary file 31 — Statistical source data. [file 41556_2024_1386_MOESM31_ESM.xlsx]

## Sheet: Extended Data Figure 8
8a Atgl mRNA levels			8b Atgl mRNA levels				8c mouse body weight										8d mouse relative body weight																											8g mouse relative body weight
WT	Pi4kb KO		Ctr	Cul7 KO	Fbxw8 KO		WT	PI4KB KO			WT										Pi4kb KO													DMSO										UCB9608
1	1.18		1	0.96	1.359		22.4	19.1		0	108.54	99.7	91.77	109.45	90.55						106.92	86.7	105.09	108.76	92.52								0	104.889	98.803	99.4116	108.744	106.715	99.2088	97.5857	93.5281	92.5137	98.6001	106.566	98.8043	106.566	111.181	96.4968	106.356
1.028	0.97		0.804	1.182	0.957		21.2	22		4	124.7	117.07	105.79	125	104.88						117.34	103.25	117.34	120.1	105.09								2	101.238	103.064	109.556	99.8174	104.889	99.8174	98.1944	97.7886	95.7598	98.3972	95.0283	104.468	109.293	104.049	96.0772	99.8174
1.164	1.558		1.671	1.517	1.58		21.5	22.6		8	142.99	134.15	116.46	135.06	124.09						130.82	113.05	129.6	130.51	121.94								4	101.846	110.976	103.672	104.484	104.889	101.846	100.426	99.6145	100.426	98.803	103.419	109.083	94.6088	104.468	96.9163	100.692
0.94	0.957		1.242	1.264	1.041		20.7	21.3																									6	107.73	107.933	106.513	114.019	105.498	105.701	103.064	102.658	101.035	102.049	110.342	107.405	96.0772	99.014	105.937	106.566
1.433	1.059		1.078	1.166	1.483		20.3	20.8																									8	114.831	107.933	105.498	104.078	103.672	107.121	104.484	103.672	101.643	103.266	99.4336	112.44	96.9163	108.034	104.678	82.0222
1.501	1.197		0.928	1.417	0.894		21.6	20.6
1.588	1.403						21.3	21.6						8e mouse body weight																							8f mouse body weight
1.432	1.367						20.1	20.8						WT	Cul7 KO	Fbxw8 KO							WT										Cul7 KO										Fbxw8 KO
							21.1	21.9						18.2	20.8	21.7						0	22.4	21.6	21.5	23	23.8	27	24.6	22.7	22.4		20.5	22.5	20.3	24	23.6	25.2	23.5	22.6	17.7		21.6	21.7	21.8	22	23.1	25.1	23.6
							20.5	21.2						22.7	21.1	24.5						2	24.1	23.7	27.4	27.1	24.9	27.4	29.5	26.3	27.2		24.1	26	24.8	26.6	26.4	27.2	27	27.1	23.4		23.7	24.9	27.7	23.6	28.1	28.1	27.3
														21.1	22.2	20.3						4	28.1	27.7	35.2	32	26.7	30.9	32.9	29.7	31.1		27	29.8	28.5	31.5	31.2	28.4	30.9	30.8	26.4		27.7	28.4	32.8	26.5	32.9	28.7	31.8
														20.3	21.6	20.8						6	31.3	30.8	40.9	36.5	30.2	34.3	35.4	33	34.5		30.4	34.5	33.8	36.5	35.7	29.5	34.9	36.3	28.3		30.8	32.5	39.3	30.5	38.4	30.1	36.5
														21.7	18.5	17.8						8	35.2	34.9	45.3	40.6	33.2	36.5	39.1	37.1	40.8		34.9	38.6	37.1	39.9	38.3	30.9	38	40.8	31.7		34.9	34.9	43	34.9	40.8	31.8	39.3
8h iWAT ATGL levels			8i iWAT ATGL levels			8j gWAT ATGL levels			8k gWAT ATGL levels					20.4	21	20.7						10	39.4	38.9	48.8	43.3	35.2	35.6	42.4	41.1	46.2		38.3	42	40.6	42.8	42	31	40.7	46.5	34.2		38.9	37.1	45.2	38.2	44	32.5	39
DMSO	UCB9608		DMSO	UCB9608		DMSO	UCB9608		DMSO	UCB9608				20.6	22	19.9						12	42.6	43	51.5	47	37.6	36.6	44	44	48.3		41.9	44.8	44.1	46.8	45.8	33.2	43.4	49.1	37.2		43	40.3	47.7	41.9	47.1	33.2	46
0.544941	0.948805		0.586584	3.06601		0.572086	0.982804		0.668135	1.95521				21	20.7	19.9
0.94914	1.14019		1.19046	2.19386		0.66553	4.12253		0.915055	2.08601				23.6	22.1	21.3
0.948642	0.965977		1.08192	1.721		0.918748	0.902489		0.744844	1.49381				21	19.9	23.3
1.20493	1.05208		0.906085	1.60213		1.5599	1.37026		1.22232	1.22474				20.2	18.7	20.4
1.12899	1.38786		1.31864	2.73849		1.00753	2.79936		1.21463	1.43199
1.02336	1.08127		0.916317	4.97483		1.27621	2.33547		1.23501	1.67238			8m EE																8n RER
1.58892	1.27162		0.734113	1.0861		1.92263	1.47102		1.40154	1.07344			Treatment	Body mass (gram)	Leanmass_g	Fatmass_g	EE (kcal per day)				DMSO										UCB9608												DMSO
1.57551	0.999691		1.00316	0.662408		0.300617	1.11375		0.747669	1.173			DMSO	22.4	20.24	1.72	7.80233			11:26	0.7	0.694	0.733	0.7268	0.7148	0.7248					0.7202	0.7414		0.7126	0.7018	0.7096	0.7106					11:26	1981.4	3904.6	3791.6	3774.4	6077.6	3504.6
0.880878	1.27842		1.18341	0.722069		0.753444	0.696715		0.763255	1.23608			DMSO	24.6	21.91	2.36	8.21633				0.7396	0.7018	0.755	0.7564	0.7258	0.7286					0.718	0.7392		0.7266	0.702	0.704	0.7278						618.2	6283	3140	3429.2	2383.8	1888
0.784711	1.49062		0.942857	0.4406		0.665507	0.576729		0.62061	0.877753			DMSO	28.4	25.38	3.42	9.466				0.7424	0.703	0.733	0.7344	0.717	0.735					0.733	0.7264		0.727	0.7142	0.7094	0.7156						692	2987.6	2236.6	1345.6	866.2	2191.6
0.6662	1.63962		1.36201	0.609407		0.440804	2.95288		1.07083	0.741714			DMSO	31.3	22.54	9.66	9.553				0.7408	0.7216	0.744	0.7416	0.7368	0.7184					0.7398	0.7352		0.7308	0.7232	0.7106	0.733						615.8	2723	3629.8	3709.8	1562	4037.2
0.503784	1.68696		0.774444	1.74161		1.917	4.76401		1.3961	1.32225			DMSO	28.2	24.28	3.21	8.44567				0.7262	0.7352	0.7346	0.7452	0.7348	0.7194					0.7396	0.724		0.72	0.7118	0.7026	0.7154						1298.2	1877.4	3233.2	1626.4	2980.8	4029
													DMSO	30	22.68	6.8	8.50533			19:46	0.7478	0.7162	0.735	0.73	0.7476	0.7024					0.7146	0.7452		0.7406	0.7294	0.6902	0.7178					19:46	483.2	202.2	765.6	702.8	1198.4	1054
													UCB9608	24.3	21.25	2.49	8.45133				0.7472	0.7394	0.7504	0.7342	0.7366	0.743					0.747	0.7526		0.7264	0.7126	0.7148	0.7076						178.4	1233	588.6	1343.6	4287.6	412.8
													UCB9608	25	21.3	3.35	9.265				0.7762	0.6994	0.7388	0.757	0.7376	0.704					0.7174	0.756		0.7278	0.7196	0.7152	0.7272						627.2	324.4	641.4	490.4	66.6	1459.8
													UCB9608	27.2	25.39	2.29	9.62067				0.747	0.7202	0.7558	0.6956	0.7156	0.752					0.7338	0.7414		0.7052	0.7264	0.7232	0.7338						235.8	487.6	1190.6	2152.2	1346	98.6
8l iBAT Atgl mRNA levels			8l iWAT Atgl mRNA levels			8l gWAT Atgl mRNA levels			8l Liver Atgl mRNA levels				UCB9608	27.9	23.6	6.06	11.7373				0.7446	0.7072	0.756	0.7406	0.7704	0.7476					0.7124	0.734		0.7474	0.718	0.6998	0.7172						311.8	623.4	184.6	441.2	441.8	185.8
DMSO	UCB9608		DMSO	UCB9608		DMSO	UCB9608		DMSO	UCB9608			UCB9608	30.1	22.82	4.81	10.8053			4:06	0.7778	0.7332	0.7898	0.7316	0.7486	0.7494					0.723	0.7312		0.7488	0.7212	0.697	0.725					4:06	357.6	288	193.4	444.2	276	343.2
1	1.111		1	1.229		1	1.195		1	0.877			UCB9608	27.3	21.24	6.8	8.94767				0.7634	0.7378	0.7656	0.7444	0.7894	0.7484					0.745	0.7448		0.752	0.7096	0.708	0.7602						260.8	495.2	978	803	413	285
0.97	1.128		1.135	1.469		1.061	1.849		1.062	0.818											0.7534	0.773	0.7834	0.7778	0.778	0.7358					0.7522	0.7784		0.7592	0.7368	0.7308	0.7814						991.4	2277.4	1895.4	2231.4	1217	892.6
1.019	1.127		1.038	0.693		1.178	1.19		0.821	1.228											0.7728	0.7698	0.7826	0.785	0.763	0.7658					0.7704	0.7828		0.768	0.7508	0.7476	0.7782						784.8	1717.2	1503.4	3696.4	1065.4	1619.4
0.838	1.093		0.74	1.349		0.82	1.265		0.905	0.984											0.7768	0.7622	0.764	0.7738	0.7844	0.7746					0.7808	0.7718		0.7786	0.7574	0.7584	0.7662						2203.4	2421.4	2112.4	3427.8	2480.8	2111.4
0.835	1.019		1.113	1.282		0.906	0.89		1.15	0.929				8q liver TG levels						12:26	0.7424	0.7716	0.755	0.7566	0.7556	0.76					0.763	0.7556		0.7626	0.7438	0.7416	0.749					12:26	2386.4	2204.2	1655.6	763.4	1857.4	3443
0.88	0.924		1.211	1.354		1.061	1.228		0.788	0.949			WT-DMSO	WT-UCB9608	AtglLKO-DMSO	AtglLKO-UCB9608					0.746	0.7384	0.7476	0.7418	0.7404	0.7888					0.7564	0.7628		0.7216	0.756	0.725	0.7668						693.2	1420.6	983.4	2331.4	1320	2458.2
0.767	0.925		1.481	1.153		0.989	1.058		0.9	1.045			136.252	86.892	165.745	190.425					0.7256	0.755	0.7476	0.7476	0.7488	0.7942					0.7324	0.7484		0.7612	0.7494	0.724	0.7494						1459.8	3174.2	1450.2	2148.8	2289.4	2658.2
0.776	0.998		1.594	1.136		0.965	0.849		0.709	0.797			130.517	51.4593	164.721	147.312					0.7388	0.7548	0.7464	0.7506	0.755	0.7878					0.7434	0.7506		0.7284	0.7266	0.7128	0.7564						1979.8	1376.6	2461.6	3261.4	2854.2	4016.2
0.947	1.077		0.117	1.027		0.765	0.796		1.052	0.961			134.716	110.957	213.057	143.625					0.7322	0.7226	0.7418	0.7358	0.747	0.7572					0.7374	0.7116		0.7202	0.7276	0.7134	0.7156						2126.6	2105.4	2126.6	2049.6	4342.6	1104.6
0.877	0.955		1.494	1.137		1.361	1.265		1.038	0.707			136.764	62.1096	154.275	177.931				20:46	0.699	0.7198	0.7264	0.746	0.7372	0.741					0.7256	0.7302		0.7306	0.7354	0.6948	0.719					20:46	926.4	329.4	574	1897.6	1960.8	2212.6
1.367	0.817		1.046	1.728		1.184	1.071		1.077	1.158			122.529	54.7363	147.926	141.987					0.7168	0.7314	0.7448	0.7212	0.7518	0.7768					0.713	0.711		0.7666	0.7328	0.7082	0.7246						621.6	1450.8	517	2037	171.8	1225.4
1.229	0.934		1.678	1.72		1.024	1.044		1.039	1.029			106.554	86.9944	126.933	137.378					0.7032	0.7158	0.75	0.739	0.7272	0.7586					0.7298	0.725		0.7414	0.7406	0.7214	0.7382						990	422.4	884.6	478.4	1357.6	107.4
																					0.6988	0.6976	0.7582	0.7034	0.747	0.7904					0.72	0.716		0.7388	0.7628	0.6916	0.7094						314.2	442.2	145.6	261.2	414.8	552
																					0.7628	0.7514	0.7516	0.761	0.7684	0.795					0.7054	0.7492		0.7202	0.754	0.7196	0.751						545.4	219	601.2	1414	42.2	1167.2
																				5:06	0.7374	0.7208	0.7608	0.7568	0.7662	0.775					0.7408	0.7136		0.738	0.726	0.7342	0.7272					5:06	202.8	358.4	450	521.2	345.2	816.4
																					0.7336	0.7374	0.7626	0.7796	0.7766	0.7948					0.7512	0.7604		0.7456	0.7268	0.7466	0.746						860	2074.8	1742.4	2113.4	1278.8	1869
																					0.7514	0.765	0.7638	0.7646	0.7756	0.7752					0.7682	0.771		0.7754	0.7432	0.7606	0.7644						1373.8	1423.8	1583.6	2817.8	1243	2637.2
																					0.7456	0.7846	0.7686	0.7712	0.7768	0.748					0.7736	0.7814		0.7734	0.7396	0.7632	0.7626						1176.8	1467.8	2107.6	2026.4	2004.2	3896.4
																					0.7664	0.7766	0.7652	0.775	0.7704	0.7786					0.7582	0.744		0.7816	0.7544	0.746	0.7452						1861.8	2579.6	1268	1270.4	1354.2	3068.6
																				13:26	0.7578	0.7566	0.7576	0.7358	0.7542	0.7794					0.7502	0.7622		0.7592	0.7468	0.7496	0.7456					13:26	1476.4	1530	2394.2	3170.8	1785	2633.6
																					0.736	0.747	0.754	0.742	0.7362	0.7564					0.7172	0.7418		0.7574	0.734	0.7474	0.7336						1261	744.4	1452.8	3061.2	878.6	1056
																					0.7456	0.766	0.7514	0.7234	0.7492	0.7244					0.7364	0.748		0.7598	0.7526	0.745	0.7196						2770.4	2888.2	2207.2	2072.4	3364.4	1609.8
																					0.727	0.7466	0.7284	0.757	0.741	0.739					0.7436	0.7452		0.7318	0.7164	0.7228	0.7246						1338	1611.2	3004.2	3704.8	3390.8	2985.4
																					0.7496	0.7206	0.7216	0.7264	0.7304	0.7232					0.712	0.704		0.7434	0.7264	0.6956	0.713						1397.8	1284.8	648.4	1005.2	1276	363.8
																				21:46	0.711	0.7224	0.7494	0.7554	0.7524	0.75					0.7352	0.741		0.7312	0.741	0.7274	0.7272					21:46	356.8	581.4	223.4	1524.8	236.6	267.6
																					0.748	0.7504	0.7374	0.7314	0.756	0.7478					0.7192	0.748		0.7232	0.7274	0.7182	0.7174						1180.4	281.4	912.6	215.2	304.8	782.4
																					0.73	0.6982	0.7596	0.713	0.7352	0.7422					0.7356	0.7174		0.7148	0.7354	0.7174	0.741						1507.4	314.8	395.6	1482.2	946.2	42
																					0.7134	0.717	0.7312	0.7056	0.737	0.7612					0.7212	0.7398		0.7372	0.7422	0.7216	0.7116						539	432.8	170.4	253.4	185.2	134.6
																					0.7514	0.7318	0.7546	0.7202	0.742	0.749					0.7494	0.7334		0.7234	0.7324	0.7334	0.7236						227.8	297	468.6	171.8	331.4	133.2
																				6:06	0.75	0.7536	0.7456	0.7594	0.741	0.7536					0.749	0.7592		0.7092	0.7384	0.7368	0.7412					6:06	588.8	1074	1201.4	996.8	1011.6	782.2
																					0.7296	0.7182	0.733	0.7948	0.7228	0.7128					0.7512	0.756		0.7262	0.719	0.7318	0.7436						1748.8	986.8	1558.4	2683.8	1866.8	898.8
									8o Food intake
	DMSO										UCB9608
11:26	0.062	0.046	0.05	0.18	0.008	0.224					0.084	0.104	0.01	0.094	0.278	0.124
	0.322	0.214	0.236	0.586	0.246	0.692					0.444	0.328	0.162	0.316	0.676	0.428
	0.564	0.498	0.452	0.918	0.582	1.028					0.876	0.558	0.516	0.53	0.92	0.634
	0.93	0.78	0.696	1.278	0.918	1.4					1.162	0.846	1.098	0.832	1.092	0.932
	1.068	1.106	0.83	1.588	1.304	1.542					1.422	1.1	1.682	1.236	1.454	1.134
19:46	1.296	1.342	0.926	1.704	1.494	1.676					1.9	1.414	1.788	1.442	1.72	1.378
	1.452	1.464	1.124	2.01	1.698	1.792					1.91	1.552	1.876	1.566	1.826	1.48
	1.574	1.62	1.23	2.346	1.748	1.912					2.066	1.648	2.192	1.632	1.972	1.606
	1.674	1.718	1.304	2.4	1.818	1.998					2.228	1.668	2.51	1.71	2.036	1.73
	1.852	1.824	1.36	2.45	1.888	2.024					2.374	1.874	2.522	1.78	2.196	1.75
4:06	2.038	1.938	1.412	2.572	2.018	2.128					2.59	1.968	2.63	1.9	2.29	1.82
	2.208	2.084	1.464	2.718	2.18	2.252					2.832	2.196	2.806	2.122	2.47	2.038
	2.474	2.38	1.662	2.934	2.522	2.416					3.152	2.494	3.054	2.34	2.8	2.412
	3.014	2.752	2.006	3.244	2.878	2.946					3.586	2.822	3.396	2.858	3.27	3.002
	3.384	3.13	2.382	3.574	3.268	3.382					4.168	3.254	4.084	3.092	3.7	3.404
12:26	3.738	3.376	2.7	3.822	3.564	3.516					4.454	3.324	4.304	3.454	3.85	3.554
	3.838	3.634	2.752	4.036	3.794	3.676					4.48	3.496	4.666	3.664	4.022	3.902
	4.102	3.914	2.846	4.242	3.966	4.016					4.52	3.858	5.022	3.89	4.248	4.106
	4.396	4.154	2.988	4.472	4.176	4.148					4.648	3.974	5.39	4.24	4.564	4.514
	4.548	4.494	3.198	4.666	4.41	4.212					4.826	4.17	5.728	4.296	4.75	4.59
20:46	4.902	5.166	3.232	4.772	4.564	4.432					4.88	4.35	6.006	4.39	4.978	4.686
	5.144	5.258	3.32	4.984	4.668	4.492					4.992	4.464	6.296	4.514	5.014	4.826
	5.196	5.314	3.374	5.16	4.82	4.628					5.026	4.532	6.628	4.674	5.096	4.934
	5.276	5.366	3.426	5.27	4.866	4.7					5.06	4.654	6.76	4.79	5.196	5
	5.314	5.42	3.512	5.422	4.91	4.868					5.254	4.834	7.072	4.902	5.368	5.196
5:06	5.43	5.472	3.634	5.612	5.048	4.904					5.406	5.068	7.248	4.946	5.628	5.308
	5.624	5.59	3.864	5.788	5.24	5.178					5.55	5.338	7.59	5.094	5.836	5.61
	6.08	6.186	4.308	6.074	5.598	5.568					5.792	5.84	7.932	6.084	6.076	6.922
	6.608	6.328	4.612	6.47	5.992	6.25					6.19	6.38	8.296	6.254	6.504	7.892
	7.686	6.61	4.842	6.84	6.31	7.772					6.632	6.484	8.734	6.398	6.768	10.22
13:26	8.088	6.82	5.138	7.084	6.442	9.626					6.822	6.66	9.084	6.57	6.964	10.666
	8.112	7.034	5.344	7.16	6.614	13.084					6.94	6.836	9.176	6.664	7.21	10.784
	8.144	7.302	5.62	7.312	6.836	13.724					7.172	7.04	9.316	6.98	7.258	10.85
	8.16	7.44	5.664	7.534	7.024	13.782					7.3	7.21	9.588	7.176	7.498	10.872
	8.166	7.598	5.73	7.616	7.158	13.828					7.482	7.31	9.68	7.316	7.622	10.916
21:46	8.228	7.768	5.86	7.85	7.352	13.852					7.542	7.526	9.936	7.39	7.84	11.018
	8.28	7.844	5.918	7.916	7.414	13.874					7.688	7.638	10.154	7.526	7.908	11.08
	8.328	7.976	5.996	8.086	7.54	13.898					7.764	7.746	10.302	7.594	7.952	11.12
	8.444	8.122	6.058	8.148	7.594	13.92					7.846	7.888	10.462	7.642	7.98	11.156
	8.526	8.256	6.16	8.278	7.696	13.948					8.026	8.05	10.572	7.732	8.048	11.252
6:06	8.596	8.44	6.284	8.386	7.852	13.998					8.184	8.2	10.848	7.864	8.24	11.442
	8.85	8.75	6.836	8.63	8.098	14.126					8.394	8.616	11.144	8.06	8.548	11.808
[truncated: 4 more columns]
