# Supplementary material for: Glucose controls lipolysis through Golgi PtdIns4P-mediated regulation of ATGL
Source: Nat Cell Biol. 2024 Apr 1;26(4):552–66. doi: 10.1038/s41556-024-01386-y (PMC11021197; doi:10.1038/s41556-024-01386-y)
Supplement: Supplementary file 33 — Statistical source data. [file 41556_2024_1386_MOESM33_ESM.xlsx]

## Sheet: Extended Data Figure 9
9a FAO assay			9f NEFA levels in the dialysate				9i human Liver TG levels
DMSO	UCB9608			Day	FFA		Days	Liver
0.661586	0.730862		0 d	0	0		0	29.3401
0.599238	3.17284		1 d	1	20.3571		0	66.1467
0.557672	0.876342		4 d	4	5.35714		1	61.0585
2.51126	4.50294		5 d	5	5		1	86.2438
0.630412	0.654659		6 d	6	2.5		2	46.3054
0.675442	0.71008		8 d	8	0.714286		2	54.4552
0.547281	3.09664						3	44.1425
0.5646	0.893661						3	46.8527
1.584	2.593						4	63.2168
0.668514	1.6027						5	57.1622
							6	50.4215
							7	55.9138
